# Supplementary material for: PLAGL2 promotes the proliferation and migration of gastric cancer cells via USP37-mediated deubiquitination of Snail1
Source: Theranostics. 2021 Jan 1;11(2):700–14. doi: 10.7150/thno.47800 (PMC7738862; doi:10.7150/thno.47800)
Supplement: Supplementary file 2 — Supplementary material-The mRNA microarray analysis. [file thnov11p0700s2.xlsx]

## Sheet: Sheet1
seq_id	NC1_count	NC2_count	NC3_count	P1_count	P2_count	P3_count	NC1_tpm	NC2_tpm	NC3_tpm	P1_tpm	P2_tpm	P3_tpm	NC_tpm	P_tpm	log2fc	pvalue	padjust	regulate	gene_name	length	description	cog	cog_description	KO_id	KO_name	paths	pfam	go	nr	swissprot	entrez
ENSG00000087086	67987	59413	59778	25596	23601	24515	5669.5	5488.02	5510.25	2173.96	2158.88	2116.08	5555.92	2149.64	-1.39426	2.37e-19	4.08e-15	down	FTL	871	ferritin light chain [Source:HGNC Symbol;Acc:HGNC:3999]	ENOG4111WYH(P:Inorganic ion transport and metabolism); ENOG4111Q1M(P:Inorganic ion transport and metabolism); COG1528(P:Inorganic ion transport and metabolism)	ENOG4111WYH(Stores iron in a soluble, non-toxic, readily available form. Important for iron homeostasis (By similarity)); ENOG4111Q1M(Stores iron in a soluble, non-toxic, readily available form. Important for iron homeostasis); COG1528(Stores iron in a soluble, non-toxic, readily available form. Important for iron homeostasis (By similarity))	K13625	FTL	map04216(Ferroptosis); map04217(Necroptosis); map04978(Mineral absorption)	PF00210.21(Ferritin:Ferritin-like domain)	GO:0006879(biological_process:cellular iron ion homeostasis); GO:0070062(cellular_component:extracellular exosome); GO:0008043(cellular_component:intracellular ferritin complex); GO:0008199(molecular_function:ferric iron binding); GO:0006826(biological_process:iron ion transport); GO:0006879(biological_process:cellular iron ion homeostasis); GO:0005623(cellular_component:cell); GO:0016020(cellula…	XP_024307215.1(ferritin light chain isoform X1 [Homo sapiens])	sp|P02792|FRIL_HUMAN(Ferritin light chain OS=Homo sapiens OX=9606 GN=FTL PE=1 SV=2)	2512
ENSG00000107984	6898.87	6247.81	6207.88	2462.92	2293.95	2488.83	259.02	238.09	235.31	91.35	90.29	93.34	244.14	91.66	-1.46854	8.51e-19	7.32e-15	down	DKK1	1805	dickkopf WNT signaling pathway inhibitor 1 [Source:HGNC Symbol;Acc:HGNC:2891]	ENOG4111FNB(U:Intracellular trafficking, secretion, and vesicular transport)	ENOG4111FNB(negative regulation of canonical Wnt receptor signaling pathway involved in cardiac muscle cell fate commitment)	K02165	DKK	map04310(Wnt signaling pathway)	PF04706.9(Dickkopf_N:Dickkopf N-terminal cysteine-rich region)	GO:0005576(cellular_component:extracellular region); GO:0007275(biological_process:multicellular organism development); GO:0030178(biological_process:negative regulation of Wnt signaling pathway); GO:0005615(cellular_component:extracellular space); GO:2000726(biological_process:negative regulation of cardiac muscle cell differentiation); GO:0090090(biological_process:negative regulation of canoni…	NP_036374.1(dickkopf-related protein 1 precursor [Homo sapiens])	sp|O94907|DKK1_HUMAN(Dickkopf-related protein 1 OS=Homo sapiens OX=9606 GN=DKK1 PE=1 SV=1)	22943
ENSG00000089597	6809	6144	5944	14644	13724	14789	103.71	102.65	97.46	218.39	220.12	224.25	101.273	220.92	1.14086	6.91e-18	3.96e-14	up	GANAB	3906	glucosidase II alpha subunit [Source:HGNC Symbol;Acc:HGNC:4138]	COG1501(G:Carbohydrate transport and metabolism)	COG1501(hydrolase, family 31)	K05546	GANAB	map00510(N-Glycan biosynthesis); map04141(Protein processing in endoplasmic reticulum)	PF01055.23(Glyco_hydro_31:Glycosyl hydrolases family 31); PF13802.3(Gal_mutarotas_2:Galactose mutarotase-like); PF17137.1(DUF5110:Domain of unknown function (DUF5110))	GO:0017177(cellular_component:glucosidase II complex); GO:0005975(biological_process:carbohydrate metabolic process); GO:0004553(molecular_function:hydrolase activity, hydrolyzing O-glycosyl compounds); GO:0003824(molecular_function:catalytic activity); GO:0030246(molecular_function:carbohydrate binding); GO:0003723(molecular_function:RNA binding); GO:0016020(cellular_component:membrane); GO:0005…	NP_938149.2(neutral alpha-glucosidase AB isoform 3 precursor [Homo sapiens])	sp|Q14697|GANAB_HUMAN(Neutral alpha-glucosidase AB OS=Homo sapiens OX=9606 GN=GANAB PE=1 SV=3)	23193
ENSG00000115386	538	511	516	2515	2385	2442	53.98	57.07	57.52	256.97	263.28	253.32	56.19	257.857	2.17867	1.16e-17	3.99e-14	up	REG1A	901	regenerating family member 1 alpha [Source:HGNC Symbol;Acc:HGNC:9951]	ENOG410XPJ1(S:Function unknown); ENOG410ZU7P(O:Posttranslational modification, protein turnover, chaperones)	ENOG410XPJ1(c-type lectin domain family); ENOG410ZU7P(Lectin C-type domain)					GO:0008284(biological_process:positive regulation of cell proliferation); GO:0030246(molecular_function:carbohydrate binding); GO:0008083(molecular_function:growth factor activity); GO:0070062(cellular_component:extracellular exosome)	XP_021780705.1(lithostathine-1-alpha-like [Papio anubis])	sp|P05451|REG1A_HUMAN(Lithostathine-1-alpha OS=Homo sapiens OX=9606 GN=REG1A PE=1 SV=3)	5967
ENSG00000100292	5222	4660	4667	2058	1928	2092	208.44	205.07	205.17	83.42	84.57	86.45	206.227	84.8133	-1.30997	1.02e-17	4.38e-14	down	HMOX1	1554	heme oxygenase 1 [Source:HGNC Symbol;Acc:HGNC:5013]	COG5398(P:Inorganic ion transport and metabolism)	COG5398(Heme oxygenase)	K00510	HMOX1	map00860(Porphyrin and chlorophyll metabolism); map04066(HIF-1 signaling pathway); map04216(Ferroptosis); map04978(Mineral absorption); map05200(Pathways in cancer); map05206(MicroRNAs in cancer); map05225(Hepatocellular carcinoma); map05418(Fluid shear stress and atherosclerosis)	PF01126.17(Heme_oxygenase:Heme oxygenase)	GO:1902042(biological_process:negative regulation of extrinsic apoptotic signaling pathway via death domain receptors); GO:0005783(cellular_component:endoplasmic reticulum); GO:0004392(molecular_function:heme oxygenase (decyclizing) activity); GO:0051260(biological_process:protein homooligomerization); GO:0034605(biological_process:cellular response to heat); GO:0045909(biological_process:positiv…	NP_002124.1(heme oxygenase 1 [Homo sapiens])	sp|P09601|HMOX1_HUMAN(Heme oxygenase 1 OS=Homo sapiens OX=9606 GN=HMOX1 PE=1 SV=1)	3162
ENSG00000164292	7119.98	6482.78	6503.91	3105	2936	3062	85.26	85.32	85	39.25	37.02	39.22	85.1933	38.4967	-1.19425	1.82e-17	5.23e-14	down	RHOBTB3	5370	Rho related BTB domain containing 3 [Source:HGNC Symbol;Acc:HGNC:18757]	COG1100(S:Function unknown)	COG1100(GTP-binding Protein)	K07869	RHOBTB3		PF00651.28(BTB:BTB/POZ domain); PF00071.19(Ras:Ras family)	GO:0005515(molecular_function:protein binding); GO:0005525(molecular_function:GTP binding); GO:0003924(molecular_function:GTPase activity); GO:0016192(biological_process:vesicle-mediated transport); GO:0016887(molecular_function:ATPase activity); GO:0017137(molecular_function:Rab GTPase binding); GO:0005829(cellular_component:cytosol); GO:0000166(molecular_function:nucleotide binding); GO:0005524…	XP_004769980.2(PREDICTED: rho-related BTB domain-containing protein 3, partial [Mustela putorius furo])	sp|O94955|RHBT3_HUMAN(Rho-related BTB domain-containing protein 3 OS=Homo sapiens OX=9606 GN=RHOBTB3 PE=1 SV=2)	22836
ENSG00000196188	12685	11492	11691	6408	5884.01	6216	332.57	331.24	335.79	169.73	169.53	169.56	333.2	169.607	-1.00595	5.23e-17	1.28e-13	down	CTSE	2214	cathepsin E [Source:HGNC Symbol;Acc:HGNC:2530]	ENOG410XNV7(S:Function unknown)	ENOG410XNV7(member RAS oncogene family)	K01382	CTSE	map04142(Lysosome)	PF00026.20(Asp:Eukaryotic aspartyl protease); PF14543.3(TAXi_N:Xylanase inhibitor N-terminal); PF07966.9(A1_Propeptide:A1 Propeptide)	GO:0070062(cellular_component:extracellular exosome); GO:0019886(biological_process:antigen processing and presentation of exogenous peptide antigen via MHC class II); GO:0016540(biological_process:protein autoprocessing); GO:0006508(biological_process:proteolysis); GO:0004190(molecular_function:aspartic-type endopeptidase activity); GO:0016540(biological_process:protein autoprocessing); GO:00167…	NP_001901.1(cathepsin E isoform a preproprotein [Homo sapiens])	sp|P14091|CATE_HUMAN(Cathepsin E OS=Homo sapiens OX=9606 GN=CTSE PE=1 SV=3)	1510
ENSG00000079112	15615	13804	13995	7953	7554	8140	236.07	226.22	232.62	123.78	125.53	126.52	231.637	125.277	-0.926951	6.4e-17	1.37e-13	down	CDH17	3670	cadherin 17 [Source:HGNC Symbol;Acc:HGNC:1756]	ENOG410XQHI(J:Translation, ribosomal structure and biogenesis)	ENOG410XQHI((ribosomal) protein)	K06811	CDH17	map05226(Gastric cancer)	PF00028.14(Cadherin:Cadherin domain); PF16184.2(Cadherin_3:Cadherin-like)	GO:0005178(molecular_function:integrin binding); GO:0005886(cellular_component:plasma membrane); GO:0016020(cellular_component:membrane); GO:0005509(molecular_function:calcium ion binding); GO:0007156(biological_process:homophilic cell adhesion via plasma membrane adhesion molecules); GO:0007155(biological_process:cell adhesion); GO:0016021(cellular_component:integral component of membrane); GO:0…	NP_004054.3(cadherin-17 precursor [Homo sapiens])	sp|Q12864|CAD17_HUMAN(Cadherin-17 OS=Homo sapiens OX=9606 GN=CDH17 PE=2 SV=3)	1015
ENSG00000126003	18107	16163	16275	9790	9202	10064	614.67	620.58	596.53	346.22	335.37	348.76	610.593	343.45	-0.849617	1.65e-16	3.16e-13	down	PLAGL2	5656	PLAG1 like zinc finger 2 [Source:HGNC Symbol;Acc:HGNC:9047]	COG5048(S:Function unknown)	COG5048(Zinc finger protein)	K19486	PLAGL2		PF13894.3(zf-C2H2_4:C2H2-type zinc finger); PF13465.3(zf-H2C2_2:Zinc-finger double domain); PF00096.23(zf-C2H2:Zinc finger, C2H2 type); PF13912.3(zf-C2H2_6:C2H2-type zinc finger)	GO:0043565(molecular_function:sequence-specific DNA binding); GO:0006629(biological_process:lipid metabolic process); GO:0005634(cellular_component:nucleus); GO:0034378(biological_process:chylomicron assembly); GO:0009791(biological_process:post-embryonic development); GO:1903955(biological_process:positive regulation of protein targeting to mitochondrion); GO:0001077(molecular_function:transcrip…	DAA23410.1(TPA: pleiomorphic adenoma gene-like 2, partial [Bos taurus])	sp|Q9UPG8|PLAL2_HUMAN(Zinc finger protein PLAGL2 OS=Homo sapiens OX=9606 GN=PLAGL2 PE=1 SV=1)	5326
ENSG00000059804	5958.47	5360.92	5167.99	2963.89	2774	2939	86.16	84.36	83.09	43.47	43.62	44.54	84.5367	43.8767	-0.976435	7.9e-16	1.23e-12	down	SLC2A3	4414	solute carrier family 2 member 3 [Source:HGNC Symbol;Acc:HGNC:11007]	COG0477(G:Carbohydrate transport and metabolism)	COG0477(major facilitator Superfamily)	K08142	SLC2A3, GLUT3			GO:0022891(molecular_function:substrate-specific transmembrane transporter activity); GO:0019852(biological_process:L-ascorbic acid metabolic process); GO:0070062(cellular_component:extracellular exosome); GO:0016021(cellular_component:integral component of membrane); GO:0070837(biological_process:dehydroascorbic acid transport); GO:0055056(molecular_function:D-glucose transmembrane transporter a…	BAD92844.1(solute carrier family 2 (facilitated glucose transporter), member 3 variant, partial [Homo sapiens])	sp|P11169|GTR3_HUMAN(Solute carrier family 2, facilitated glucose transporter member 3 OS=Homo sapiens OX=9606 GN=SLC2A3 PE=1 SV=1)	6515
ENSG00000187908	1565	1314	1358	3445	3311	3530	13.94	28.25	18.16	44.77	31.49	32.11	20.1167	36.1233	1.22984	7.54e-16	1.3e-12	up	DMBT1	8073	deleted in malignant brain tumors 1 [Source:HGNC Symbol;Acc:HGNC:2926]	ENOG410XQVR(S:Function unknown)	ENOG410XQVR(scavenger receptor cysteine rich domain containing)	K13912	DMBT1	map04970(Salivary secretion)	PF00530.15(SRCR:Scavenger receptor cysteine-rich domain); PF15494.3(SRCR_2:Scavenger receptor cysteine-rich domain); PF00431.17(CUB:CUB domain); PF00100.20(Zona_pellucida:Zona pellucida-like domain)	GO:0044267(biological_process:cellular protein metabolic process); GO:0006898(biological_process:receptor-mediated endocytosis); GO:0008329(molecular_function:signaling pattern recognition receptor activity); GO:0070062(cellular_component:extracellular exosome); GO:0030670(cellular_component:phagocytic vesicle membrane); GO:0048306(molecular_function:calcium-dependent protein binding); GO:0051607…	XP_011537690.1(deleted in malignant brain tumors 1 protein isoform X1 [Homo sapiens])	sp|Q9UGM3|DMBT1_HUMAN(Deleted in malignant brain tumors 1 protein OS=Homo sapiens OX=9606 GN=DMBT1 PE=1 SV=2)	1755
ENSG00000198075	6035	5414	5537	3257	3013	3172	147.24	146.33	146.68	79.47	76.86	77.76	146.75	78.03	-0.898228	1.28e-15	1.57e-12	down	SULT1C4	2850	sulfotransferase family 1C member 4 [Source:HGNC Symbol;Acc:HGNC:11457]	ENOG4111H56(S:Function unknown)	ENOG4111H56(Sulfotransferase)	K01025	SULT1		PF00685.24(Sulfotransfer_1:Sulfotransferase domain); PF13469.3(Sulfotransfer_3:Sulfotransferase family)	GO:0005829(cellular_component:cytosol); GO:0051923(biological_process:sulfation); GO:0008146(molecular_function:sulfotransferase activity); GO:0005737(cellular_component:cytoplasm); GO:0016740(molecular_function:transferase activity); GO:0005829(cellular_component:cytosol); GO:0005829(cellular_component:cytosol); GO:0050427(biological_process:3'-phosphoadenosine 5'-phosphosulfate metabolic proces…	NP_006579.2(sulfotransferase 1C4 isoform 1 [Homo sapiens])	sp|O75897|ST1C4_HUMAN(Sulfotransferase 1C4 OS=Homo sapiens OX=9606 GN=SULT1C4 PE=1 SV=2)	27233
ENSG00000204217	6883	5941	6119.03	3642	3353	3625	48.92	55.28	49.72	35.08	34.17	35.81	51.3067	35.02	-0.885189	1.25e-15	1.66e-12	down	BMPR2	11461	bone morphogenetic protein receptor type 2 [Source:HGNC Symbol;Acc:HGNC:1078]	ENOG410XS2Z(T:Signal transduction mechanisms)	ENOG410XS2Z(transmembrane receptor protein serine/threonine kinase activity)	K04671	BMPR2	map04060(Cytokine-cytokine receptor interaction); map04350(TGF-beta signaling pathway); map04360(Axon guidance); map04390(Hippo signaling pathway); map04550(Signaling pathways regulating pluripotency of stem cells); map05206(MicroRNAs in cancer); map05418(Fluid shear stress and atherosclerosis)	PF00069.22(Pkinase:Protein kinase domain); PF07714.14(Pkinase_Tyr:Protein tyrosine kinase); PF01064.20(Activin_recp:Activin types I and II receptor domain)	GO:0045906(biological_process:negative regulation of vasoconstriction); GO:0032924(biological_process:activin receptor signaling pathway); GO:0005887(cellular_component:integral component of plasma membrane); GO:0030308(biological_process:negative regulation of cell growth); GO:0060173(biological_process:limb development); GO:0030425(cellular_component:dendrite); GO:0014916(biological_process:reg…	XP_003254004.1(PREDICTED: bone morphogenetic protein receptor type-2 [Nomascus leucogenys])	sp|Q13873|BMPR2_HUMAN(Bone morphogenetic protein receptor type-2 OS=Homo sapiens OX=9606 GN=BMPR2 PE=1 SV=2)	659
ENSG00000173207	3852.19	3437.38	3476.04	1696.18	1679.94	1769	373.19	369.54	371.21	165.06	176.56	174.6	371.313	172.073	-1.11549	1.16e-15	1.66e-12	down	CKS1B	1166	CDC28 protein kinase regulatory subunit 1B [Source:HGNC Symbol;Acc:HGNC:19083]	ENOG4111UAN(T:Signal transduction mechanisms)	ENOG4111UAN((Regulatory) subunit)	K02219	CKS1	map04111(Cell cycle - yeast); map05200(Pathways in cancer); map05222(Small cell lung cancer)		GO:0045859(biological_process:regulation of protein kinase activity); GO:0008283(biological_process:cell proliferation); GO:0000079(biological_process:regulation of cyclin-dependent protein serine/threonine kinase activity); GO:0016301(molecular_function:kinase activity); GO:0005654(cellular_component:nucleoplasm); GO:0016538(molecular_function:cyclin-dependent protein serine/threonine kinase reg…	XP_023364287.1(cyclin-dependent kinases regulatory subunit 1-like [Otolemur garnettii])	sp|P61025|CKS1_MOUSE(Cyclin-dependent kinases regulatory subunit 1 OS=Mus musculus OX=10090 GN=Cks1b PE=3 SV=1)	1163
ENSG00000169504	3617	3244	3388	1632	1556	1696	51.73	48.68	52.66	22.73	23.97	24.52	51.0233	23.74	-1.12061	1.57e-15	1.8e-12	down	CLIC4	4253	chloride intracellular channel 4 [Source:HGNC Symbol;Acc:HGNC:13518]	ENOG410ZRK6(U:Intracellular trafficking, secretion, and vesicular transport)	ENOG410ZRK6(Chloride intracellular channel)	K05024	CLIC4		PF13410.3(GST_C_2:Glutathione S-transferase, C-terminal domain); PF13417.3(GST_N_3:Glutathione S-transferase, N-terminal domain); PF13409.3(GST_N_2:Glutathione S-transferase, N-terminal domain)	GO:0015629(cellular_component:actin cytoskeleton); GO:0030496(cellular_component:midbody); GO:0048754(biological_process:branching morphogenesis of an epithelial tube); GO:0034707(cellular_component:chloride channel complex); GO:0005902(cellular_component:microvillus); GO:0035264(biological_process:multicellular organism growth); GO:0034765(biological_process:regulation of ion transmembrane trans…	XP_007978188.1(PREDICTED: chloride intracellular channel protein 4 [Chlorocebus sabaeus])	sp|Q9Y696|CLIC4_HUMAN(Chloride intracellular channel protein 4 OS=Homo sapiens OX=9606 GN=CLIC4 PE=1 SV=4)	25932
ENSG00000165949	456	442	429	1468	1310	1437	93.73	117.23	105.33	344.7	317.95	336.2	105.43	332.95	1.6148	8.3e-15	8.92e-12	up	IFI27	2439	interferon alpha inducible protein 27 [Source:HGNC Symbol;Acc:HGNC:5397]	ENOG410XV2W(S:Function unknown); ENOG411219Y(S:Function unknown); ENOG4110PXT(S:Function unknown); ENOG4110Q67(S:Function unknown)	ENOG410XV2W(-); ENOG411219Y(-); ENOG4110PXT(-); ENOG4110Q67(-)	K15696;K17985	RNF113B;AMBRA1	map04137(Mitophagy - animal); map04140(Autophagy - animal)			XP_011806935.1(PREDICTED: interferon alpha-inducible protein 27, mitochondrial isoform X1 [Colobus angolensis palliatus])	sp|Q8N2A0|CX062_HUMAN(Putative uncharacterized protein encoded by LINC00269 OS=Homo sapiens OX=9606 GN=LINC00269 PE=5 SV=1)	3429
ENSG00000149591	2354.69	2045.43	2012.87	4144.48	3837.52	4162.49	153.02	147.5	143.93	276.59	276.05	283.28	148.15	278.64	0.871018	1.12e-14	1.14e-11	up	TAGLN	3298	transgelin [Source:HGNC Symbol;Acc:HGNC:11553]	COG5199(Z:Cytoskeleton)	COG5199(Calponin)	K20526	TAGLN			GO:0005737(cellular_component:cytoplasm); GO:0003779(molecular_function:actin binding); GO:0007517(biological_process:muscle organ development); GO:0030855(biological_process:epithelial cell differentiation)	BAD92792.1(transgelin variant, partial [Homo sapiens])	sp|Q01995|TAGL_HUMAN(Transgelin OS=Homo sapiens OX=9606 GN=TAGLN PE=1 SV=4)	6876
ENSG00000106462	7308	6470	6534	4345	4125	4276	157.97	154.87	156.66	97.2	98.11	96.56	156.5	97.29	-0.722476	1.39e-14	1.33e-11	down	EZH2	3641	enhancer of zeste 2 polycomb repressive complex 2 subunit [Source:HGNC Symbol;Acc:HGNC:3527]	COG2940(S:Function unknown)	COG2940(Histone-lysine N-methyltransferase)	K11430	EZH2	map00310(Lysine degradation); map05206(MicroRNAs in cancer)	PF11616.5(EZH2_WD-Binding:WD repeat binding protein EZH2)	GO:0018024(molecular_function:histone-lysine N-methyltransferase activity); GO:0001047(molecular_function:core promoter binding); GO:0031490(molecular_function:chromatin DNA binding); GO:0070314(biological_process:G1 to G0 transition); GO:0014834(biological_process:skeletal muscle satellite cell maintenance involved in skeletal muscle regeneration); GO:0021766(biological_process:hippocampus devel…	BAD92132.1(Enhancer of zeste homolog 2 variant, partial [Homo sapiens])	sp|Q15910|EZH2_HUMAN(Histone-lysine N-methyltransferase EZH2 OS=Homo sapiens OX=9606 GN=EZH2 PE=1 SV=2)	2146
ENSG00000171992	2839	2570	2589	1430	1345	1366	24.82	24.72	24.84	12.74	13.06	12.39	24.7933	12.73	-1.0004	1.8e-14	1.63e-11	down	SYNPO	7063	synaptopodin [Source:HGNC Symbol;Acc:HGNC:30672]	ENOG4111RGH(S:Function unknown)	ENOG4111RGH(synaptopodin)	K21112	SYNPO	map04530(Tight junction)	PF05556.8(Calsarcin:Calcineurin-binding protein (Calsarcin))	GO:0005737(cellular_component:cytoplasm); GO:0001725(cellular_component:stress fiber); GO:0032233(biological_process:positive regulation of actin filament bundle assembly); GO:0043204(cellular_component:perikaryon); GO:0043197(cellular_component:dendritic spine); GO:0051492(biological_process:regulation of stress fiber assembly); GO:0003779(molecular_function:actin binding); GO:0045211(cellular_c…	NP_001159680.1(synaptopodin isoform C [Homo sapiens])	sp|Q8N3V7|SYNPO_HUMAN(Synaptopodin OS=Homo sapiens OX=9606 GN=SYNPO PE=1 SV=2)	11346
ENSG00000150938	3254.62	2718.88	2888.78	1560.37	1450.68	1543.67	30.79	27.61	30.54	14.61	15.94	15.47	29.6467	15.34	-1.01007	2.25e-14	1.94e-11	down	CRIM1	6060	cysteine rich transmembrane BMP regulator 1 [Source:HGNC Symbol;Acc:HGNC:2359]	ENOG410Z6K0(S:Function unknown); ENOG410XNSK(S:Function unknown)	ENOG410Z6K0(Cysteine rich transmembrane BMP regulator 1); ENOG410XNSK(Cysteine rich transmembrane BMP regulator 1)				PF00093.15(VWC:von Willebrand factor type C domain); PF02822.11(Antistasin:Antistasin family); PF00219.15(IGFBP:Insulin-like growth factor binding protein)	GO:0070062(cellular_component:extracellular exosome); GO:0007399(biological_process:nervous system development); GO:0016021(cellular_component:integral component of membrane); GO:0005886(cellular_component:plasma membrane); GO:0005010(molecular_function:insulin-like growth factor-activated receptor activity); GO:0001558(biological_process:regulation of cell growth); GO:0048009(biological_process:…	NP_057525.1(cysteine-rich motor neuron 1 protein precursor [Homo sapiens])	sp|Q9NZV1|CRIM1_HUMAN(Cysteine-rich motor neuron 1 protein OS=Homo sapiens OX=9606 GN=CRIM1 PE=1 SV=1)	51232
ENSG00000125844	22722	21194	21079	35294	33842	35400	281.41	283.82	284.73	445.41	457.1	453.16	283.32	451.89	0.634153	3.17e-14	2.48e-11	up	RRBP1	5041	ribosome binding protein 1 [Source:HGNC Symbol;Acc:HGNC:10448]	ENOG410XY8H(S:Function unknown)	ENOG410XY8H(signal transduction)	K14000	RRBP1	map04141(Protein processing in endoplasmic reticulum)	PF05104.9(Rib_recp_KP_reg:Ribosome receptor lysine/proline rich region)	GO:0005840(cellular_component:ribosome); GO:0015031(biological_process:protein transport); GO:0030176(cellular_component:integral component of endoplasmic reticulum membrane); GO:0003723(molecular_function:RNA binding); GO:0016020(cellular_component:membrane); GO:0016020(cellular_component:membrane); GO:0016021(cellular_component:integral component of membrane); GO:0005783(cellular_component:endo…	Q9P2E9.5(RecName: Full=Ribosome-binding protein 1; AltName: Full=180 kDa ribosome receptor homolog; Short=RRp; AltName: Full=ES/130-related protein; AltName: Full=Ribosome receptor protein)	sp|Q9P2E9|RRBP1_HUMAN(Ribosome-binding protein 1 OS=Homo sapiens OX=9606 GN=RRBP1 PE=1 SV=5)	6238
ENSG00000139644	17580	15472	16054	11346	10359	11456	416.85	389.38	415.87	356.31	328.82	350.67	407.367	345.267	-0.617704	3.38e-14	2.53e-11	down	TMBIM6	3254	transmembrane BAX inhibitor motif containing 6 [Source:HGNC Symbol;Acc:HGNC:11723]	ENOG4111GCT(S:Function unknown)	ENOG4111GCT(Bax inhibitor)				PF01027.17(Bax1-I:Inhibitor of apoptosis-promoting Bax1)	GO:1903298(biological_process:negative regulation of hypoxia-induced intrinsic apoptotic signaling pathway); GO:1902065(biological_process:response to L-glutamate); GO:0030324(biological_process:lung development); GO:0016021(cellular_component:integral component of membrane); GO:0043066(biological_process:negative regulation of apoptotic process); GO:0016020(cellular_component:membrane); GO:00160…	NP_001092046.1(bax inhibitor 1 isoform 2 [Homo sapiens])	sp|P55061|BI1_HUMAN(Bax inhibitor 1 OS=Homo sapiens OX=9606 GN=TMBIM6 PE=1 SV=2)	7009
ENSG00000054983	18725	16901	17495	12010	10658	11610	278.24	277.46	285.38	183.93	175.57	180.52	280.36	180.007	-0.684212	3.16e-14	2.59e-11	down	GALC	3794	galactosylceramidase [Source:HGNC Symbol;Acc:HGNC:4115]	ENOG410XTIS(G:Carbohydrate transport and metabolism)	ENOG410XTIS(galactosylceramidase)	K01202	GALC	map00600(Sphingolipid metabolism); map04142(Lysosome)	PF02057.12(Glyco_hydro_59:Glycosyl hydrolase family 59)	GO:0043202(cellular_component:lysosomal lumen); GO:0005975(biological_process:carbohydrate metabolic process); GO:0070062(cellular_component:extracellular exosome); GO:0005739(cellular_component:mitochondrion); GO:0006683(biological_process:galactosylceramide catabolic process); GO:0004336(molecular_function:galactosylceramidase activity); GO:0003824(molecular_function:catalytic activity); GO:000…	NP_000144.2(galactocerebrosidase isoform a precursor [Homo sapiens])	sp|P54803|GALC_HUMAN(Galactocerebrosidase OS=Homo sapiens OX=9606 GN=GALC PE=1 SV=3)	2581
ENSG00000128567	4975	4624	4746	2876	2657	2930	48.67	49.28	52.22	30.01	28.9	28.97	50.0567	29.2933	-0.813628	4.51e-14	3.23e-11	down	PODXL	6170	podocalyxin like [Source:HGNC Symbol;Acc:HGNC:9171]	ENOG410YCG4(U:Intracellular trafficking, secretion, and vesicular transport)	ENOG410YCG4(podocalyxin-like)	K06817	PODXL			GO:0016477(biological_process:cell migration); GO:0022407(biological_process:regulation of cell-cell adhesion); GO:0030175(cellular_component:filopodium); GO:0022407(biological_process:regulation of cell-cell adhesion); GO:0072175(biological_process:epithelial tube formation); GO:0022408(biological_process:negative regulation of cell-cell adhesion); GO:0005737(cellular_component:cytoplasm); GO:00…	EAW83787.1(podocalyxin-like, isoform CRA_b [Homo sapiens])	sp|O00592|PODXL_HUMAN(Podocalyxin OS=Homo sapiens OX=9606 GN=PODXL PE=1 SV=2)	5420
ENSG00000153071	3821	3361	3332	2095	2013	2147	61.08	49.13	53.57	33.09	31.44	35.23	54.5933	33.2533	-0.799233	4.72e-14	3.24e-11	down	DAB2	4537	DAB2, clathrin adaptor protein [Source:HGNC Symbol;Acc:HGNC:2662]	ENOG410XZ1H(O:Posttranslational modification, protein turnover, chaperones)	ENOG410XZ1H(complement activation, alternative pathway)	K12475	DAB2	map04144(Endocytosis)	PF00640.20(PID:Phosphotyrosine interaction domain (PTB/PID))	GO:0008022(molecular_function:protein C-terminus binding); GO:0038024(molecular_function:cargo receptor activity); GO:0032436(biological_process:positive regulation of proteasomal ubiquitin-dependent protein catabolic process); GO:0035026(biological_process:leading edge cell differentiation); GO:0005905(cellular_component:clathrin-coated pit); GO:0010862(biological_process:positive regulation of …	XP_012357126.1(PREDICTED: disabled homolog 2 isoform X1 [Nomascus leucogenys])	sp|P98082|DAB2_HUMAN(Disabled homolog 2 OS=Homo sapiens OX=9606 GN=DAB2 PE=1 SV=3)	1601
ENSG00000079739	9761	8401	8337	5878	5382	5729	238.73	224.58	225.07	146.86	143.58	144.56	229.46	145	-0.690936	4.99e-14	3.3e-11	down	PGM1	2657	phosphoglucomutase 1 [Source:HGNC Symbol;Acc:HGNC:8905]	COG0033(G:Carbohydrate transport and metabolism)	COG0033(phosphoglucomutase)	K01835	pgm	map00010(Glycolysis / Gluconeogenesis); map00030(Pentose phosphate pathway); map00052(Galactose metabolism); map00230(Purine metabolism); map00500(Starch and sucrose metabolism); map00520(Amino sugar and nucleotide sugar metabolism); map00521(Streptomycin biosynthesis)	PF02878.13(PGM_PMM_I:Phosphoglucomutase/phosphomannomutase, alpha/beta/alpha domain I); PF02880.13(PGM_PMM_III:Phosphoglucomutase/phosphomannomutase, alpha/beta/alpha domain III); PF02879.13(PGM_PMM_II:Phosphoglucomutase/phosphomannomutase, alpha/beta/alpha domain II); PF00408.17(PGM_PMM_IV:Phosphoglucomutase/phosphomannomutase, C-terminal domain)	GO:0005975(biological_process:carbohydrate metabolic process); GO:0015629(cellular_component:actin cytoskeleton); GO:0005980(biological_process:glycogen catabolic process); GO:0005978(biological_process:glycogen biosynthetic process); GO:0005829(cellular_component:cytosol); GO:0000287(molecular_function:magnesium ion binding); GO:0070062(cellular_component:extracellular exosome); GO:0005975(biolo…	NP_001166289.1(phosphoglucomutase-1 isoform 2 [Homo sapiens])	sp|P36871|PGM1_HUMAN(Phosphoglucomutase-1 OS=Homo sapiens OX=9606 GN=PGM1 PE=1 SV=3)	5236
ENSG00000115762	2707.85	2501.86	2274.35	4915.67	4534.35	4957.52	39.62	40.54	37.51	72.88	72.89	75.21	39.2233	73.66	0.894131	6.9e-14	4.39e-11	up	PLEKHB2	4349	pleckstrin homology domain containing B2 [Source:HGNC Symbol;Acc:HGNC:19236]	ENOG4111G6I(S:Function unknown)	ENOG4111G6I(pleckstrin homology domain containing, family B (evectins) member 2)				PF00169.26(PH:PH domain); PF15413.3(PH_11:Pleckstrin homology domain)	GO:0016021(cellular_component:integral component of membrane); GO:0016020(cellular_component:membrane); GO:0005768(cellular_component:endosome); GO:0005515(molecular_function:protein binding)	XP_016804803.1(pleckstrin homology domain-containing family B member 2 isoform X3 [Pan troglodytes])	sp|Q96CS7|PKHB2_HUMAN(Pleckstrin homology domain-containing family B member 2 OS=Homo sapiens OX=9606 GN=PLEKHB2 PE=1 SV=1)	55041
ENSG00000164125	3325.33	3069.42	3093.46	1902.96	1754.62	1950.4	37.14	36.85	38.32	21.22	20.85	22.18	37.4367	21.4167	-0.810522	8.66e-14	5.14e-11	down	GASK1B	4985	golgi associated kinase 1B [Source:HGNC Symbol;Acc:HGNC:25312]	ENOG410YG4J(U:Intracellular trafficking, secretion, and vesicular transport)	ENOG410YG4J(family with sequence similarity 198, member B)				PF15051.3(FAM198:FAM198 protein)	GO:0016021(cellular_component:integral component of membrane); GO:0016020(cellular_component:membrane); GO:0016021(cellular_component:integral component of membrane); GO:0005794(cellular_component:Golgi apparatus); GO:0000139(cellular_component:Golgi membrane); GO:0005794(cellular_component:Golgi apparatus); GO:0000139(cellular_component:Golgi membrane)	NP_057697.2(protein FAM198B isoform 2 [Homo sapiens])	sp|Q6UWH4|F198B_HUMAN(Protein FAM198B OS=Homo sapiens OX=9606 GN=FAM198B PE=2 SV=1)	51313
ENSG00000100605	3491	2966	3076	1773	1735	1852	73.45	63.53	68.32	36.99	38.72	40.75	68.4333	38.82	-0.880283	8.6e-14	5.28e-11	down	ITPK1	6188	inositol-tetrakisphosphate 1-kinase [Source:HGNC Symbol;Acc:HGNC:6177]	ENOG4110KIK(G:Carbohydrate transport and metabolism)	ENOG4110KIK(inositol-tetrakisphosphate 1-kinase)	K00913	ITPK1	map00562(Inositol phosphate metabolism); map04070(Phosphatidylinositol signaling system)	PF05770.8(Ins134_P3_kin:Inositol 1, 3, 4-trisphosphate 5/6-kinase)	GO:0052835(molecular_function:inositol-3,4,6-trisphosphate 1-kinase activity); GO:0007596(biological_process:blood coagulation); GO:0021915(biological_process:neural tube development); GO:0052659(molecular_function:inositol-1,3,4,5-tetrakisphosphate 5-phosphatase activity); GO:0016853(molecular_function:isomerase activity); GO:0016311(biological_process:dephosphorylation); GO:0016310(biological_p…	NP_055031.2(inositol-tetrakisphosphate 1-kinase isoform a [Homo sapiens])	sp|Q13572|ITPK1_HUMAN(Inositol-tetrakisphosphate 1-kinase OS=Homo sapiens OX=9606 GN=ITPK1 PE=1 SV=2)	3705
ENSG00000171564	657	544	574	1506	1394	1469	22.57	17.64	20.43	48.44	45.35	45.59	20.2133	46.46	1.24946	1.07e-13	6.14e-11	up	FGB	1975	fibrinogen beta chain [Source:HGNC Symbol;Acc:HGNC:3662]	ENOG410ZYS4(F:Nucleotide transport and metabolism)	ENOG410ZYS4(bifunctional purine biosynthesis protein PURH)	K03904	FGB	map04610(Complement and coagulation cascades); map04611(Platelet activation)	PF00147.15(Fibrinogen_C:Fibrinogen beta and gamma chains, C-terminal globular domain); PF08702.7(Fib_alpha:Fibrinogen alpha/beta chain family)	GO:1902042(biological_process:negative regulation of extrinsic apoptotic signaling pathway via death domain receptors); GO:0009897(cellular_component:external side of plasma membrane); GO:0045921(biological_process:positive regulation of exocytosis); GO:0034116(biological_process:positive regulation of heterotypic cell-cell adhesion); GO:0007160(biological_process:cell-matrix adhesion); GO:004590…	NP_005132.2(fibrinogen beta chain isoform 1 preproprotein [Homo sapiens])	sp|P02675|FIBB_HUMAN(Fibrinogen beta chain OS=Homo sapiens OX=9606 GN=FGB PE=1 SV=2)	2244
ENSG00000125968	10674.9	9762.53	9368	6936.45	6514	6925.25	721.87	728.26	702.18	480.6	484.59	485.84	717.437	483.677	-0.599413	1.35e-13	7.49e-11	down	ID1	1233	inhibitor of DNA binding 1, HLH protein [Source:HGNC Symbol;Acc:HGNC:5360]	ENOG4111VAY(U:Intracellular trafficking, secretion, and vesicular transport)	ENOG4111VAY(signal peptide peptidase)	K04680	ID1	map04015(Rap1 signaling pathway); map04350(TGF-beta signaling pathway); map04390(Hippo signaling pathway); map04550(Signaling pathways regulating pluripotency of stem cells)	PF00010.23(HLH:Helix-loop-helix DNA-binding domain)	GO:1903351(biological_process:cellular response to dopamine); GO:0008022(molecular_function:protein C-terminus binding); GO:0005634(cellular_component:nucleus); GO:0005737(cellular_component:cytoplasm); GO:0046983(molecular_function:protein dimerization activity); GO:0045892(biological_process:negative regulation of transcription, DNA-templated); GO:0007179(biological_process:transforming growth …	NP_851998.1(DNA-binding protein inhibitor ID-1 isoform b [Homo sapiens])	sp|P41134|ID1_HUMAN(DNA-binding protein inhibitor ID-1 OS=Homo sapiens OX=9606 GN=ID1 PE=1 SV=3)	3397
ENSG00000166710	8483.79	7690.05	7782.27	12438.7	11499.1	12147.5	1148.33	1157.91	1174.27	1705.02	1728.14	1695.16	1160.17	1709.44	0.539769	1.83e-13	9.83e-11	up	B2M	2403	beta-2-microglobulin [Source:HGNC Symbol;Acc:HGNC:914]	ENOG410YX7N(S:Function unknown); ENOG4110PXP(S:Function unknown); ENOG410YW83(S:Function unknown); ENOG410XV2W(S:Function unknown)	ENOG410YX7N(-); ENOG4110PXP(-); ENOG410YW83(-); ENOG410XV2W(-)	K08055	B2M	map04612(Antigen processing and presentation); map05163(Human cytomegalovirus infection); map05166(Human T-cell leukemia virus 1 infection); map05169(Epstein-Barr virus infection)		GO:0016740(molecular_function:transferase activity)	XP_016791645.1(carcinoembryonic antigen-related cell adhesion molecule 19 isoform X6 [Pan troglodytes])	sp|Q8N976|YG039_HUMAN(Putative uncharacterized protein FLJ38264 OS=Homo sapiens OX=9606 PE=5 SV=1)	567
ENSG00000134717	560.17	450.07	519.62	1444.43	1312.01	1392.2	15.72	15.02	15.96	45.12	45.69	46.67	15.5667	45.8267	1.38869	2.12e-13	1.1e-10	up	BTF3L4	4533	basic transcription factor 3 like 4 [Source:HGNC Symbol;Acc:HGNC:30547]	ENOG4111JBG(K:Transcription)	ENOG4111JBG(Component of the nascent polypeptide-associated complex (NAC), a dynamic component of the ribosomal exit tunnel, protecting the emerging polypeptides from interaction with other cytoplasmic proteins to ensure appropriate nascent protein targeting (By similarity). The NAC complex also promotes mitochondrial protein import by enhancing productive ribosome interactions with the outer mit…	K01527	EGD1, BTF3	map04214(Apoptosis - fly)	PF01849.15(NAC:NAC domain)	GO:0005515(molecular_function:protein binding)	XP_012290095.1(transcription factor BTF3 homolog 4 [Aotus nancymaae])	sp|Q5ZJG3|BT3L4_CHICK(Transcription factor BTF3 homolog 4 OS=Gallus gallus OX=9031 GN=BTF3L4 PE=2 SV=1)	91408
ENSG00000117335	4477	4089	4121	6684	6223	6738	87.2	81.52	82.21	121.24	127.88	128.72	83.6433	125.947	0.579332	2.32e-13	1.17e-10	up	CD46	7826	CD46 molecule [Source:HGNC Symbol;Acc:HGNC:6953]	ENOG4111CPD(O:Posttranslational modification, protein turnover, chaperones)	ENOG4111CPD(CD46 molecule, complement regulatory protein)	K04007	CD46, MCP	map04610(Complement and coagulation cascades); map05162(Measles)		GO:0016021(cellular_component:integral component of membrane); GO:0009986(cellular_component:cell surface)	XP_009439681.1(membrane cofactor protein isoform X5 [Pan troglodytes])	sp|P15529|MCP_HUMAN(Membrane cofactor protein OS=Homo sapiens OX=9606 GN=CD46 PE=1 SV=3)	4179
ENSG00000113657	5693	5118	5085	3747	3396	3603	62.01	61.56	58.3	44.49	39.7	43.55	60.6233	42.58	-0.615812	2.7e-13	1.32e-10	down	DPYSL3	5492	dihydropyrimidinase like 3 [Source:HGNC Symbol;Acc:HGNC:3015]	COG0044(F:Nucleotide transport and metabolism)	COG0044(Dihydroorotase)				PF01979.17(Amidohydro_1:Amidohydrolase family); PF07969.8(Amidohydro_3:Amidohydrolase family)	GO:0035374(molecular_function:chondroitin sulfate binding); GO:0030426(cellular_component:growth cone); GO:0005737(cellular_component:cytoplasm); GO:0005615(cellular_component:extracellular space); GO:0051260(biological_process:protein homooligomerization); GO:0051491(biological_process:positive regulation of filopodium assembly); GO:0070382(cellular_component:exocytic vesicle); GO:0030336(biolog…	NP_001184223.1(dihydropyrimidinase-related protein 3 isoform 1 [Homo sapiens])	sp|Q14195|DPYL3_HUMAN(Dihydropyrimidinase-related protein 3 OS=Homo sapiens OX=9606 GN=DPYSL3 PE=1 SV=1)	1809
ENSG00000176871	2166	1977.91	1924.89	1174.67	1022.04	1110.91	49.96	51.33	47.75	29.08	27.97	27.91	49.68	28.32	-0.926999	4.09e-13	1.85e-10	down	WSB2	2646	WD repeat and SOCS box containing 2 [Source:HGNC Symbol;Acc:HGNC:19222]	ENOG410XP3K(S:Function unknown)	ENOG410XP3K(Positively regulates the activity of the minus-end directed microtubule motor protein dynein. May enhance dynein- mediated microtubule sliding by targeting dynein to the microtubule plus end. Required for)	K10342	WSB2		PF00400.29(WD40:WD domain, G-beta repeat); PF07525.13(SOCS_box:SOCS box)	GO:0016567(biological_process:protein ubiquitination); GO:0035556(biological_process:intracellular signal transduction); GO:0005515(molecular_function:protein binding); GO:0035556(biological_process:intracellular signal transduction); GO:0016567(biological_process:protein ubiquitination); GO:0005829(cellular_component:cytosol); GO:0043687(biological_process:post-translational protein modification…	XP_017385040.1(PREDICTED: WD repeat and SOCS box-containing protein 2 isoform X1 [Cebus capucinus imitator])	sp|Q9NYS7|WSB2_HUMAN(WD repeat and SOCS box-containing protein 2 OS=Homo sapiens OX=9606 GN=WSB2 PE=2 SV=1)	55884
ENSG00000164120	2338	2111	2114	1338	1202	1271	69.61	68.52	66.73	42.99	36.76	39.96	68.2867	39.9033	-0.835292	4.05e-13	1.88e-10	down	HPGD	2920	15-hydroxyprostaglandin dehydrogenase [Source:HGNC Symbol;Acc:HGNC:5154]	COG1028(S:Function unknown)	COG1028(Dehydrogenase reductase)	K00069	HPGD	map05202(Transcriptional misregulation in cancer)	PF00106.22(adh_short:short chain dehydrogenase); PF13561.3(adh_short_C2:Enoyl-(Acyl carrier protein) reductase)	GO:0019372(biological_process:lipoxygenase pathway); GO:0016491(molecular_function:oxidoreductase activity); GO:0005737(cellular_component:cytoplasm); GO:0005829(cellular_component:cytosol); GO:0005654(cellular_component:nucleoplasm); GO:0055114(biological_process:oxidation-reduction process); GO:0006629(biological_process:lipid metabolic process); GO:0005829(cellular_component:cytosol); GO:00066…	AAA89174.1(NAD+-dependent 15-hydroxyprostaglandin dehydrogenase [Homo sapiens])	sp|P15428|PGDH_HUMAN(15-hydroxyprostaglandin dehydrogenase [NAD(+)] OS=Homo sapiens OX=9606 GN=HPGD PE=1 SV=1)	3248
ENSG00000135862	21633	18873	19345	14859	14147	14813	246.59	229.59	253.13	172.42	177.74	178.96	243.103	176.373	-0.499675	4.01e-13	1.92e-10	down	LAMC1	7929	laminin subunit gamma 1 [Source:HGNC Symbol;Acc:HGNC:6492]	ENOG410XRDC(S:Function unknown)	ENOG410XRDC(-)	K05635	LAMC1	map04151(PI3K-Akt signaling pathway); map04510(Focal adhesion); map04512(ECM-receptor interaction); map05020(Prion diseases); map05145(Toxoplasmosis); map05146(Amoebiasis); map05165(Human papillomavirus infection); map05200(Pathways in cancer); map05222(Small cell lung cancer)	PF00053.21(Laminin_EGF:Laminin EGF domain); PF00055.14(Laminin_N:Laminin N-terminal (Domain VI)); PF00052.15(Laminin_B:Laminin B (Domain IV))	GO:0005606(cellular_component:laminin-1 complex); GO:0007492(biological_process:endoderm development); GO:0005604(cellular_component:basement membrane); GO:0050679(biological_process:positive regulation of epithelial cell proliferation); GO:0034446(biological_process:substrate adhesion-dependent cell spreading); GO:0005615(cellular_component:extracellular space); GO:0031581(biological_process:hem…	NP_002284.3(laminin subunit gamma-1 precursor [Homo sapiens])	sp|P11047|LAMC1_HUMAN(Laminin subunit gamma-1 OS=Homo sapiens OX=9606 GN=LAMC1 PE=1 SV=3)	3915
ENSG00000136153	3976.99	3462.06	3575.7	2513.96	2295.53	2486.89	98.64	85.13	91.09	54.55	56.91	57.51	91.62	56.3233	-0.644859	4.88e-13	2.1e-10	down	LMO7	8237	LIM domain 7 [Source:HGNC Symbol;Acc:HGNC:6646]	ENOG410ZBDQ(Z:Cytoskeleton); ENOG410XP0W(Z:Cytoskeleton)	ENOG410ZBDQ(LIM domain 7); ENOG410XP0W(LIM domain 7)	K06084	LMO7, FBXO20	map04520(Adherens junction)	PF15949.2(DUF4757:Domain of unknown function (DUF4757)); PF00307.28(CH:Calponin homology (CH) domain); PF00595.21(PDZ:PDZ domain (Also known as DHR or GLGF)); PF00412.19(LIM:LIM domain); PF13180.3(PDZ_2:PDZ domain)	GO:0005737(cellular_component:cytoplasm); GO:0005515(molecular_function:protein binding); GO:0030155(biological_process:regulation of cell adhesion); GO:0023051(biological_process:regulation of signaling); GO:0046872(molecular_function:metal ion binding); GO:0030155(biological_process:regulation of cell adhesion); GO:0000151(cellular_component:ubiquitin ligase complex); GO:0016567(biological_proc…	Q8WWI1.3(RecName: Full=LIM domain only protein 7; Short=LMO-7; AltName: Full=F-box only protein 20; AltName: Full=LOMP)	sp|Q8WWI1|LMO7_HUMAN(LIM domain only protein 7 OS=Homo sapiens OX=9606 GN=LMO7 PE=1 SV=3)	4008
ENSG00000166900	3878	3472	3477	2506	2265	2467	69.25	63.58	64.44	42.34	44.69	46.71	65.7567	44.58	-0.632075	4.87e-13	2.15e-10	down	STX3	6154	syntaxin 3 [Source:HGNC Symbol;Acc:HGNC:11438]	COG5074(U:Intracellular trafficking, secretion, and vesicular transport)	COG5074(SYNtaxin)	K08486	STX1B_2_3	map04130(SNARE interactions in vesicular transport); map04721(Synaptic vesicle cycle)	PF00804.22(Syntaxin:Syntaxin); PF05739.16(SNARE:SNARE domain); PF14523.3(Syntaxin_2:Syntaxin-like protein)	GO:0008021(cellular_component:synaptic vesicle); GO:0016020(cellular_component:membrane); GO:0006886(biological_process:intracellular protein transport); GO:0016192(biological_process:vesicle-mediated transport); GO:0006887(biological_process:exocytosis); GO:0005484(molecular_function:SNAP receptor activity); GO:0016081(biological_process:synaptic vesicle docking); GO:0016021(cellular_component:i…	XP_012615285.1(syntaxin-3 isoform X1 [Microcebus murinus])	sp|Q13277|STX3_HUMAN(Syntaxin-3 OS=Homo sapiens OX=9606 GN=STX3 PE=1 SV=3)	6809
ENSG00000234745	326.1	275.28	357.85	1201.15	1166.99	1146.44	21.42	17.05	23.69	96.05	79.46	71.49	20.72	82.3333	1.82222	5.34e-13	2.24e-10	up	HLA-B	1536	major histocompatibility complex, class I, B [Source:HGNC Symbol;Acc:HGNC:4932]	ENOG4111K8F(U:Intracellular trafficking, secretion, and vesicular transport)	ENOG4111K8F(antigen processing and presentation of peptide antigen via MHC class I)	K06751	MHC1	map04144(Endocytosis); map04145(Phagosome); map04218(Cellular senescence); map04514(Cell adhesion molecules (CAMs)); map04612(Antigen processing and presentation); map04940(Type I diabetes mellitus); map05163(Human cytomegalovirus infection); map05165(Human papillomavirus infection); map05166(Human T-cell leukemia virus 1 infection); map05167(Kaposi sarcoma-associated herpesvirus infection); map0…	PF00129.15(MHC_I:Class I Histocompatibility antigen, domains alpha 1 and 2); PF07654.12(C1-set:Immunoglobulin C1-set domain); PF06623.8(MHC_I_C:MHC_I C-terminus)	GO:2001198(biological_process:regulation of dendritic cell differentiation); GO:0006955(biological_process:immune response); GO:0006955(biological_process:immune response); GO:0019882(biological_process:antigen processing and presentation); GO:0016020(cellular_component:membrane); GO:0016020(cellular_component:membrane); GO:0016021(cellular_component:integral component of membrane); GO:0005783(ce…	AMS35084.1(MHC class I antigen [Homo sapiens])	sp|P01889|1B07_HUMAN(HLA class I histocompatibility antigen, B-7 alpha chain OS=Homo sapiens OX=9606 GN=HLA-B PE=1 SV=3)	3106
ENSG00000092439	6554.75	5689	5796.37	4273.63	4020	4354	60.98	56.92	56.57	39.45	39.28	41.54	58.1567	40.09	-0.56252	5.55e-13	2.27e-10	down	TRPM7	10382	transient receptor potential cation channel subfamily M member 7 [Source:HGNC Symbol;Acc:HGNC:17994]	ENOG410XR5B(U:Intracellular trafficking, secretion, and vesicular transport)	ENOG410XR5B(transient receptor potential cation channel subfamily m member)	K04982	TRPM7, CHAK1	map04217(Necroptosis); map04218(Cellular senescence); map04621(NOD-like receptor signaling pathway); map04978(Mineral absorption)	PF02816.15(Alpha_kinase:Alpha-kinase family); PF16519.2(TRPM_tetra:Tetramerisation domain of TRPM); PF00520.28(Ion_trans:Ion transport protein)	GO:0031032(biological_process:actomyosin structure organization); GO:0005262(molecular_function:calcium channel activity); GO:0017022(molecular_function:myosin binding); GO:0010961(biological_process:cellular magnesium ion homeostasis); GO:0001726(cellular_component:ruffle); GO:0016021(cellular_component:integral component of membrane); GO:0051262(biological_process:protein tetramerization); GO:0…	NP_060142.3(transient receptor potential cation channel subfamily M member 7 isoform a [Homo sapiens])	sp|Q96QT4|TRPM7_HUMAN(Transient receptor potential cation channel subfamily M member 7 OS=Homo sapiens OX=9606 GN=TRPM7 PE=1 SV=1)	54822
ENSG00000126709	1978	1945	2040	4409	3976	4090	181.62	198.21	207.27	412.43	400.83	389.12	195.7	400.793	1.0119	6.32e-13	2.53e-10	up	IFI6	828	interferon alpha inducible protein 6 [Source:HGNC Symbol;Acc:HGNC:4054]	ENOG41115QI(U:Intracellular trafficking, secretion, and vesicular transport)	ENOG41115QI(Interferon, alpha-inducible protein 6)				PF06140.10(Ifi-6-16:Interferon-induced 6-16 family)	GO:0016021(cellular_component:integral component of membrane); GO:0005886(cellular_component:plasma membrane); GO:0005739(cellular_component:mitochondrion); GO:0043154(biological_process:negative regulation of cysteine-type endopeptidase activity involved in apoptotic process); GO:0001836(biological_process:release of cytochrome c from mitochondria); GO:0005515(molecular_function:protein binding)…	XP_012353995.1(PREDICTED: interferon alpha-inducible protein 6 isoform X3 [Nomascus leucogenys])	sp|P09912|IFI6_HUMAN(Interferon alpha-inducible protein 6 OS=Homo sapiens OX=9606 GN=IFI6 PE=2 SV=2)	2537
ENSG00000117500	2290	1984	1878.51	1094.98	1053.59	1076.44	27.54	28.68	25.26	15.08	17.56	14.95	27.16	15.8633	-0.980731	7.35e-13	2.87e-10	down	TMED5	5789	transmembrane p24 trafficking protein 5 [Source:HGNC Symbol;Acc:HGNC:24251]	ENOG410Z18S(U:Intracellular trafficking, secretion, and vesicular transport)	ENOG410Z18S(Golgi ribbon formation)	K14825	TMED5, ERP2, ERP4		PF01105.21(EMP24_GP25L:emp24/gp25L/p24 family/GOLD)	GO:0070971(cellular_component:endoplasmic reticulum exit site); GO:0005794(cellular_component:Golgi apparatus); GO:0005793(cellular_component:endoplasmic reticulum-Golgi intermediate compartment); GO:0005801(cellular_component:cis-Golgi network); GO:0016021(cellular_component:integral component of membrane); GO:0006810(biological_process:transport); GO:0033116(cellular_component:endoplasmic retic…	XP_004090053.1(PREDICTED: transmembrane emp24 domain-containing protein 5 [Nomascus leucogenys])	sp|Q9Y3A6|TMED5_HUMAN(Transmembrane emp24 domain-containing protein 5 OS=Homo sapiens OX=9606 GN=TMED5 PE=1 SV=1)	50999
ENSG00000115884	1394	1325	1327	2547	2290	2513	24.41	25.48	27.98	47.45	48.65	47.02	25.9567	47.7067	0.808836	9.02e-13	3.45e-10	up	SDC1	3291	syndecan 1 [Source:HGNC Symbol;Acc:HGNC:10658]	ENOG410Y2QY(U:Intracellular trafficking, secretion, and vesicular transport)	ENOG410Y2QY(Cell surface proteoglycan (By similarity))	K06257	SDC1, CD138	map04512(ECM-receptor interaction); map04514(Cell adhesion molecules (CAMs)); map05144(Malaria); map05205(Proteoglycans in cancer); map05418(Fluid shear stress and atherosclerosis)	PF01034.17(Syndecan:Syndecan domain)	GO:0009897(cellular_component:external side of plasma membrane); GO:0008022(molecular_function:protein C-terminus binding); GO:0051384(biological_process:response to glucocorticoid); GO:0006954(biological_process:inflammatory response); GO:0060009(biological_process:Sertoli cell development); GO:1903553(biological_process:positive regulation of extracellular exosome assembly); GO:0042157(biologic…	XP_005262678.3(syndecan-1 isoform X2 [Homo sapiens])	sp|P18827|SDC1_HUMAN(Syndecan-1 OS=Homo sapiens OX=9606 GN=SDC1 PE=1 SV=3)	6382
ENSG00000206337	327	261	274	869	744	830	7.6	6.58	6.98	20.7	18.96	19.72	7.05333	19.7933	1.45207	1.08e-12	3.96e-10	up	HCP5	2658	HLA complex P5 [Source:HGNC Symbol;Acc:HGNC:21659]	COG2801(L:Replication, recombination and repair)	COG2801(Retrotransposon protein)	K06751	MHC1	map04514(Cell adhesion molecules (CAMs)); map05166(Human T-cell leukemia virus 1 infection); map05165(Human papillomavirus infection); map05203(Viral carcinogenesis); map05163(Human cytomegalovirus infection); map05167(Kaposi sarcoma-associated herpesvirus infection); map05320(Autoimmune thyroid disease); map05332(Graft-versus-host disease); map05330(Allograft rejection); map05168(Herpes simplex …		GO:0006952(biological_process:defense response)	Q6MZN7.1(RecName: Full=HLA class I histocompatibility antigen protein P5; AltName: Full=HLA complex protein P5; AltName: Full=Protein P5-1)	sp|Q6MZN7|HCP5_HUMAN(HLA class I histocompatibility antigen protein P5 OS=Homo sapiens OX=9606 GN=HCP5 PE=2 SV=1)
ENSG00000130303	242	254	218	759	756	766	16.62	19.27	16.52	54.05	58.16	55.87	17.47	56.0267	1.62414	1.08e-12	4.03e-10	up	BST2	1001	bone marrow stromal cell antigen 2 [Source:HGNC Symbol;Acc:HGNC:1119]	ENOG41115GP(D:Cell cycle control, cell division, chromosome partitioning)	ENOG41115GP(bone marrow stromal cell antigen 2)	K06731	BST2, CD317		PF16716.2(BST2:Bone marrow stromal antigen 2); PF05557.10(MAD:Mitotic checkpoint protein); PF07888.8(CALCOCO1:Calcium binding and coiled-coil domain (CALCOCO1) like)	GO:0030308(biological_process:negative regulation of cell growth); GO:0005794(cellular_component:Golgi apparatus); GO:0005886(cellular_component:plasma membrane); GO:0042113(biological_process:B cell activation); GO:0007267(biological_process:cell-cell signaling); GO:0051607(biological_process:defense response to virus); GO:0003723(molecular_function:RNA binding); GO:0005737(cellular_component:cy…	NP_004326.1(bone marrow stromal antigen 2 precursor [Homo sapiens])	sp|Q10589|BST2_HUMAN(Bone marrow stromal antigen 2 OS=Homo sapiens OX=9606 GN=BST2 PE=1 SV=1)	684
ENSG00000117318	2948.84	2586.24	2886.61	1467.96	1275.04	1537.33	218.18	211.86	236.51	110.73	103.33	117.67	222.183	110.577	-1.02898	1.52e-12	5.24e-10	down	ID3	950	inhibitor of DNA binding 3, HLH protein [Source:HGNC Symbol;Acc:HGNC:5362]	ENOG4112051(K:Transcription)	ENOG4112051(notochord development)	K17694	ID3	map04350(TGF-beta signaling pathway); map04550(Signaling pathways regulating pluripotency of stem cells)	PF00010.23(HLH:Helix-loop-helix DNA-binding domain)	GO:0003677(molecular_function:DNA binding); GO:0007417(biological_process:central nervous system development); GO:0005737(cellular_component:cytoplasm); GO:0043065(biological_process:positive regulation of apoptotic process); GO:0007517(biological_process:muscle organ development); GO:0000122(biological_process:negative regulation of transcription from RNA polymerase II promoter); GO:0005634(cell…	CAA47360.1(helix-loop-helix protein [Homo sapiens])	sp|Q02535|ID3_HUMAN(DNA-binding protein inhibitor ID-3 OS=Homo sapiens OX=9606 GN=ID3 PE=1 SV=2)	3399
ENSG00000101335	3119	2711	2918	4911	4514	4760	112.92	107.17	116.11	182.48	175.5	172.89	112.067	176.957	0.646401	1.48e-12	5.32e-10	up	MYL9	2786	myosin light chain 9 [Source:HGNC Symbol;Acc:HGNC:15754]	COG5126(D:Cell cycle control, cell division, chromosome partitioning); COG5126(T:Signal transduction mechanisms); COG5126(Z:Cytoskeleton); ENOG4111JKV(D:Cell cycle control, cell division, chromosome partitioning); ENOG4111JKV(T:Signal transduction mechanisms); ENOG4111JKV(Z:Cytoskeleton)	COG5126(Calcium-binding protein); COG5126(Calcium-binding protein); COG5126(Calcium-binding protein); ENOG4111JKV(Calcium-binding protein); ENOG4111JKV(Calcium-binding protein); ENOG4111JKV(Calcium-binding protein)	K12755	MYL9	map04022(cGMP-PKG signaling pathway); map04024(cAMP signaling pathway); map04270(Vascular smooth muscle contraction); map04510(Focal adhesion); map04530(Tight junction); map04670(Leukocyte transendothelial migration); map04810(Regulation of actin cytoskeleton); map04921(Oxytocin signaling pathway)	PF00036.29(EF-hand_1:EF hand); PF13499.3(EF-hand_7:EF-hand domain pair); PF13405.3(EF-hand_6:EF-hand domain); PF13833.3(EF-hand_8:EF-hand domain pair); PF13202.3(EF-hand_5:EF hand); PF08976.8(EF-hand_11:EF-hand domain)	GO:0005509(molecular_function:calcium ion binding); GO:0046872(molecular_function:metal ion binding); GO:0016459(cellular_component:myosin complex); GO:0032036(molecular_function:myosin heavy chain binding); GO:0001725(cellular_component:stress fiber); GO:0016460(cellular_component:myosin II complex); GO:0030018(cellular_component:Z disc); GO:0005829(cellular_component:cytosol); GO:0070527(biolog…	XP_017719010.1(PREDICTED: myosin regulatory light polypeptide 9 isoform X1 [Rhinopithecus bieti])	sp|P29269|MYL9_PIG(Myosin regulatory light polypeptide 9 OS=Sus scrofa OX=9823 GN=MYL9 PE=1 SV=2)	10398
ENSG00000173402	9096	8146	7903	6333	5822	6218	97.94	94.33	90.09	66.57	66.75	67.87	94.12	67.0633	-0.503144	1.52e-12	5.33e-10	down	DAG1	5829	dystroglycan 1 [Source:HGNC Symbol;Acc:HGNC:2666]	ENOG410XQTU(U:Intracellular trafficking, secretion, and vesicular transport)	ENOG410XQTU(Dystroglycan 1 (Dystrophin-associated glycoprotein 1))	K06265	DAG1	map04512(ECM-receptor interaction); map05410(Hypertrophic cardiomyopathy (HCM)); map05412(Arrhythmogenic right ventricular cardiomyopathy (ARVC)); map05414(Dilated cardiomyopathy (DCM)); map05416(Viral myocarditis)	PF05454.8(DAG1:Dystroglycan (Dystrophin-associated glycoprotein 1))	GO:0046718(biological_process:viral entry into host cell); GO:0017166(molecular_function:vinculin binding); GO:0030336(biological_process:negative regulation of cell migration); GO:0019048(biological_process:modulation by virus of host morphology or physiology); GO:1904261(biological_process:positive regulation of basement membrane assembly involved in embryonic body morphogenesis); GO:0022011(bi…	XP_009924211.1(PREDICTED: LOW QUALITY PROTEIN: dystroglycan, partial [Haliaeetus albicilla])	sp|Q14118|DAG1_HUMAN(Dystroglycan OS=Homo sapiens OX=9606 GN=DAG1 PE=1 SV=2)	1605
ENSG00000185745	818	763	771	1636	1510	1563	21.4	21.13	21.74	43.78	41.38	41.02	21.4233	42.06	0.949978	1.7e-12	5.62e-10	up	IFIT1	4613	interferon induced protein with tetratricopeptide repeats 1 [Source:HGNC Symbol;Acc:HGNC:5407]	COG0457(S:Function unknown)	COG0457(repeat-containing protein)	K14217	IFIT1	map05160(Hepatitis C); map05168(Herpes simplex infection)	PF07719.14(TPR_2:Tetratricopeptide repeat); PF13424.3(TPR_12:Tetratricopeptide repeat); PF14559.3(TPR_19:Tetratricopeptide repeat); PF13181.3(TPR_8:Tetratricopeptide repeat); PF00515.25(TPR_1:Tetratricopeptide repeat); PF13428.3(TPR_14:Tetratricopeptide repeat); PF13414.3(TPR_11:TPR repeat); PF13176.3(TPR_7:Tetratricopeptide repeat); PF13429.3(TPR_15:Tetratricopeptide repeat); PF12569.5(NARP1:NMD…	GO:0005737(cellular_component:cytoplasm); GO:0032091(biological_process:negative regulation of protein binding); GO:0019060(biological_process:intracellular transport of viral protein in host cell); GO:0051097(biological_process:negative regulation of helicase activity); GO:0050688(biological_process:regulation of defense response to virus); GO:0071360(biological_process:cellular response to exog…	NP_001257856.1(interferon-induced protein with tetratricopeptide repeats 1 isoform 2 [Homo sapiens])	sp|P09914|IFIT1_HUMAN(Interferon-induced protein with tetratricopeptide repeats 1 OS=Homo sapiens OX=9606 GN=IFIT1 PE=1 SV=2)	3434
ENSG00000171557	100	82	72	458	377	438	4.7	3.49	3.13	21.07	15.72	20.31	3.77333	19.0333	2.27294	1.69e-12	5.71e-10	up	FGG	2031	fibrinogen gamma chain [Source:HGNC Symbol;Acc:HGNC:3694]	ENOG410ZYS4(S:Function unknown)	ENOG410ZYS4(fibrinogen)	K03905	FGG	map04610(Complement and coagulation cascades); map04611(Platelet activation); map05150(Staphylococcus aureus infection)		GO:1902042(biological_process:negative regulation of extrinsic apoptotic signaling pathway via death domain receptors); GO:0009897(cellular_component:external side of plasma membrane); GO:0045921(biological_process:positive regulation of exocytosis); GO:0034116(biological_process:positive regulation of heterotypic cell-cell adhesion); GO:0007160(biological_process:cell-matrix adhesion); GO:004590…	PNI63269.1(FGG isoform 4 [Pan troglodytes])	sp|P02679|FIBG_HUMAN(Fibrinogen gamma chain OS=Homo sapiens OX=9606 GN=FGG PE=1 SV=3)	2266
ENSG00000134853	1979.31	1706.85	1835.65	1016.12	997	1051	18.2	16.85	17.88	9.45	9.72	9.58	17.6433	9.58333	-0.899935	1.87e-12	6.07e-10	down	PDGFRA	6378	platelet derived growth factor receptor alpha [Source:HGNC Symbol;Acc:HGNC:8803]	COG0515(T:Signal transduction mechanisms)	COG0515(Serine Threonine protein kinase)	K04363	PDGFRA, CD140A	map01521(EGFR tyrosine kinase inhibitor resistance); map04010(MAPK signaling pathway); map04014(Ras signaling pathway); map04015(Rap1 signaling pathway); map04020(Calcium signaling pathway); map04072(Phospholipase D signaling pathway); map04144(Endocytosis); map04151(PI3K-Akt signaling pathway); map04510(Focal adhesion); map04540(Gap junction); map04630(Jak-STAT signaling pathway); map04810(Regul…	PF07714.14(Pkinase_Tyr:Protein tyrosine kinase); PF00069.22(Pkinase:Protein kinase domain); PF13927.3(Ig_3:Immunoglobulin domain); PF07679.13(I-set:Immunoglobulin I-set domain); PF00047.22(ig:Immunoglobulin domain); PF13895.3(Ig_2:Immunoglobulin domain)	GO:0005088(molecular_function:Ras guanyl-nucleotide exchange factor activity); GO:2000249(biological_process:regulation of actin cytoskeleton reorganization); GO:0030324(biological_process:lung development); GO:0005829(cellular_component:cytosol); GO:0033327(biological_process:Leydig cell differentiation); GO:0009897(cellular_component:external side of plasma membrane); GO:0048146(biological_proc…	NP_001334757.1(platelet-derived growth factor receptor alpha isoform 3 [Homo sapiens])	sp|P16234|PGFRA_HUMAN(Platelet-derived growth factor receptor alpha OS=Homo sapiens OX=9606 GN=PDGFRA PE=1 SV=1)	5156
ENSG00000144824	3221	2879	3219	1765	1640	1809	45.29	43.51	50.03	24.38	24.68	26.05	46.2767	25.0367	-0.889999	1.99e-12	6.22e-10	down	PHLDB2	6127	pleckstrin homology like domain family B member 2 [Source:HGNC Symbol;Acc:HGNC:29573]	ENOG4111JWX(S:Function unknown)	ENOG4111JWX(Pleckstrin homology-like domain family B member)				PF00169.26(PH:PH domain); PF15409.3(PH_8:Pleckstrin homology domain); PF15413.3(PH_11:Pleckstrin homology domain)	GO:0045111(cellular_component:intermediate filament cytoskeleton); GO:0070507(biological_process:regulation of microtubule cytoskeleton organization); GO:1903690(biological_process:negative regulation of wound healing, spreading of epidermal cells); GO:0010470(biological_process:regulation of gastrulation); GO:0051497(biological_process:negative regulation of stress fiber assembly); GO:0031252(ce…	BAD93140.1(LL5 beta protein variant, partial [Homo sapiens])	sp|Q86SQ0|PHLB2_HUMAN(Pleckstrin homology-like domain family B member 2 OS=Homo sapiens OX=9606 GN=PHLDB2 PE=1 SV=2)	90102
ENSG00000143952	2292	1932	1951	1157	1020	1206	31.87	29.71	29.91	15.13	16.15	18.21	30.4967	16.4967	-0.918414	1.96e-12	6.23e-10	down	VPS54	4725	VPS54, GARP complex subunit [Source:HGNC Symbol;Acc:HGNC:18652]	ENOG410XQ3K(U:Intracellular trafficking, secretion, and vesicular transport)	ENOG410XQ3K(vacuolar protein sorting 54 homolog (S. cerevisiae))	K17600	VPS54		PF07928.9(Vps54:Vps54-like protein); PF10475.6(Vps54_N:Vacuolar-sorting protein 54, of GARP complex)	GO:0042147(biological_process:retrograde transport, endosome to Golgi); GO:0000938(cellular_component:GARP complex); GO:0015031(biological_process:protein transport); GO:0005794(cellular_component:Golgi apparatus); GO:0005829(cellular_component:cytosol); GO:0005654(cellular_component:nucleoplasm); GO:0005794(cellular_component:Golgi apparatus); GO:0048471(cellular_component:perinuclear region of …	NP_057600.2(vacuolar protein sorting-associated protein 54 isoform 1 [Homo sapiens])	sp|Q9P1Q0|VPS54_HUMAN(Vacuolar protein sorting-associated protein 54 OS=Homo sapiens OX=9606 GN=VPS54 PE=1 SV=2)	51542
ENSG00000164379	4699	4217	4058	3058	2698	2907	119.12	115.55	112.54	77.79	75.24	74.74	115.737	75.9233	-0.633492	2.16e-12	6.65e-10	down	FOXQ1	2661	forkhead box Q1 [Source:HGNC Symbol;Acc:HGNC:20951]	COG5025(S:Function unknown)	COG5025(-)	K09410	FOXQ, HFH1		PF00250.15(Forkhead:Forkhead domain)	GO:0006355(biological_process:regulation of transcription, DNA-templated); GO:0003700(molecular_function:transcription factor activity, sequence-specific DNA binding); GO:0043565(molecular_function:sequence-specific DNA binding); GO:0043524(biological_process:negative regulation of neuron apoptotic process); GO:0005634(cellular_component:nucleus); GO:0003677(molecular_function:DNA binding); GO:00…	XP_015304402.1(PREDICTED: forkhead box protein Q1 [Macaca fascicularis])	sp|Q9C009|FOXQ1_HUMAN(Forkhead box protein Q1 OS=Homo sapiens OX=9606 GN=FOXQ1 PE=2 SV=2)	94234
ENSG00000102934	1424.08	1277.95	1328.75	662.94	517.96	598.04	58.76	57.23	59.45	27.5	22.29	25.28	58.48	25.0233	-1.23253	2.44e-12	7.36e-10	down	PLLP	7578	plasmolipin [Source:HGNC Symbol;Acc:HGNC:18553]	ENOG4111IAF(S:Function unknown)	ENOG4111IAF(ADP-ribosylation factor-like 2 binding protein)				PF01284.20(MARVEL:Membrane-associating domain)	GO:0043218(cellular_component:compact myelin); GO:0042552(biological_process:myelination); GO:0070062(cellular_component:extracellular exosome); GO:0006811(biological_process:ion transport); GO:0045121(cellular_component:membrane raft); GO:0009611(biological_process:response to wounding); GO:0016020(cellular_component:membrane); GO:0016021(cellular_component:integral component of membrane); GO:00…	PNI63778.1(PLLP isoform 3 [Pan troglodytes])	sp|Q9Y342|PLLP_HUMAN(Plasmolipin OS=Homo sapiens OX=9606 GN=PLLP PE=1 SV=1)	51090
ENSG00000134531	1347	1278	1220	646	619	686	13.77	13.75	14.02	7.08	7.23	7.77	13.8467	7.36	-1.03032	2.58e-12	7.66e-10	down	EMP1	5913	epithelial membrane protein 1 [Source:HGNC Symbol;Acc:HGNC:3333]	ENOG410Z5WT(U:Intracellular trafficking, secretion, and vesicular transport)	ENOG410Z5WT(epithelial membrane protein 1)				PF00822.17(PMP22_Claudin:PMP-22/EMP/MP20/Claudin family); PF13903.3(Claudin_2:PMP-22/EMP/MP20/Claudin tight junction)	GO:0016049(biological_process:cell growth); GO:0008283(biological_process:cell proliferation); GO:0032060(biological_process:bleb assembly); GO:0016021(cellular_component:integral component of membrane); GO:0016021(cellular_component:integral component of membrane); GO:0016020(cellular_component:membrane); GO:0016049(biological_process:cell growth); GO:0005886(cellular_component:plasma membrane);…	ELK11956.1(hypothetical protein PAL_GLEAN10015630 [Pteropus alecto])	sp|P54849|EMP1_HUMAN(Epithelial membrane protein 1 OS=Homo sapiens OX=9606 GN=EMP1 PE=1 SV=3)	2012
ENSG00000165102	2995.82	2503.54	2599.63	1713.63	1628.16	1766.08	38.86	35.91	36.34	22.33	23.76	24.81	37.0367	23.6333	-0.71453	2.76e-12	8.04e-10	down	HGSNAT	5227	heparan-alpha-glucosaminide N-acetyltransferase [Source:HGNC Symbol;Acc:HGNC:26527]	COG4299(S:Function unknown)	COG4299(heparan-alpha-glucosaminide n-acetyltransferase)	K10532	HGSNAT	map00531(Glycosaminoglycan degradation); map04142(Lysosome)	PF07786.9(DUF1624:Protein of unknown function (DUF1624)); PF16401.2(DUF5009:Domain of unknown function (DUF5009))	GO:0051259(biological_process:protein oligomerization); GO:0016021(cellular_component:integral component of membrane); GO:0005765(cellular_component:lysosomal membrane); GO:0015019(molecular_function:heparan-alpha-glucosaminide N-acetyltransferase activity); GO:0016020(cellular_component:membrane); GO:0016021(cellular_component:integral component of membrane); GO:0016740(molecular_function:transf…	NP_689632.2(heparan-alpha-glucosaminide N-acetyltransferase precursor [Homo sapiens])	sp|Q68CP4|HGNAT_HUMAN(Heparan-alpha-glucosaminide N-acetyltransferase OS=Homo sapiens OX=9606 GN=HGSNAT PE=1 SV=2)	138050
ENSG00000065618	1584	1336	1450	772	736	804	24.51	21.42	22.18	11.71	12.88	13.35	22.7033	12.6467	-0.968685	3.21e-12	9.2e-10	down	COL17A1	5689	collagen type XVII alpha 1 chain [Source:HGNC Symbol;Acc:HGNC:2194]	ENOG41103C3(U:Intracellular trafficking, secretion, and vesicular transport); ENOG410XNMM(S:Function unknown)	ENOG41103C3(Collagen, type XVII, alpha 1); ENOG410XNMM(collagen, type)	K07603	COL17A, BP180	map04974(Protein digestion and absorption)	PF01391.15(Collagen:Collagen triple helix repeat (20 copies))	GO:0016020(cellular_component:membrane); GO:0016021(cellular_component:integral component of membrane); GO:0005576(cellular_component:extracellular region); GO:0005581(cellular_component:collagen trimer); GO:0030054(cellular_component:cell junction); GO:0005615(cellular_component:extracellular space); GO:0050776(biological_process:regulation of immune response); GO:0005576(cellular_component:extr…	AAA35605.1(autoantigen, partial [Homo sapiens])	sp|Q9UMD9|COHA1_HUMAN(Collagen alpha-1(XVII) chain OS=Homo sapiens OX=9606 GN=COL17A1 PE=1 SV=3)	1308
ENSG00000170522	634	545	618	1368	1330	1339.77	14.28	8.5	9.44	31.65	28.7	20.21	10.74	26.8533	1.11745	3.45e-12	9.43e-10	up	ELOVL6	6454	ELOVL fatty acid elongase 6 [Source:HGNC Symbol;Acc:HGNC:15829]	ENOG410Z3FZ(U:Intracellular trafficking, secretion, and vesicular transport)	ENOG410Z3FZ(epidermal growth factor)	K10203	ELOVL6	map00062(Fatty acid elongation); map01040(Biosynthesis of unsaturated fatty acids)	PF01151.15(ELO:GNS1/SUR4 family)	GO:0006633(biological_process:fatty acid biosynthetic process); GO:0016021(cellular_component:integral component of membrane); GO:0016021(cellular_component:integral component of membrane); GO:0005783(cellular_component:endoplasmic reticulum); GO:0009922(molecular_function:fatty acid elongase activity); GO:0019367(biological_process:fatty acid elongation, saturated fatty acid); GO:0042761(biologi…	NP_076995.1(elongation of very long chain fatty acids protein 6 [Homo sapiens])	sp|Q9H5J4|ELOV6_HUMAN(Elongation of very long chain fatty acids protein 6 OS=Homo sapiens OX=9606 GN=ELOVL6 PE=1 SV=1)	79071
ENSG00000142910	7812	6912	6832	5451	4865	5437	203.5	198.58	198.74	144.92	139.36	151.73	200.273	145.337	-0.503453	3.51e-12	9.44e-10	down	TINAGL1	4759	tubulointerstitial nephritis antigen like 1 [Source:HGNC Symbol;Acc:HGNC:19168]	ENOG410YN9K(O:Posttranslational modification, protein turnover, chaperones)	ENOG410YN9K(tubulointerstitial nephritis)					GO:0016197(biological_process:endosomal transport); GO:0051603(biological_process:proteolysis involved in cellular protein catabolic process); GO:0043236(molecular_function:laminin binding); GO:0070062(cellular_component:extracellular exosome); GO:0005044(molecular_function:scavenger receptor activity); GO:0006898(biological_process:receptor-mediated endocytosis); GO:0030247(molecular_function:po…	BAB84950.1(FLJ00196 protein, partial [Homo sapiens])	sp|Q9GZM7|TINAL_HUMAN(Tubulointerstitial nephritis antigen-like OS=Homo sapiens OX=9606 GN=TINAGL1 PE=1 SV=1)	64129
ENSG00000112078	665	661	739	1787	1582	1784	8.27	8.16	8.93	20.44	18.88	19.72	8.45333	19.68	1.26493	3.41e-12	9.47e-10	up	KCTD20	5384	potassium channel tetramerization domain containing 20 [Source:HGNC Symbol;Acc:HGNC:21052]	ENOG410YA9I(S:Function unknown)	ENOG410YA9I(Potassium channel tetramerisation domain containing 20)				PF16017.2(BTB_3:BTB/POZ domain); PF02214.19(BTB_2:BTB/POZ domain)	GO:0005737(cellular_component:cytoplasm); GO:0042327(biological_process:positive regulation of phosphorylation); GO:0015986(biological_process:ATP synthesis coupled proton transport); GO:0000276(cellular_component:mitochondrial proton-transporting ATP synthase complex, coupling factor F(o)); GO:0005515(molecular_function:protein binding); GO:0005737(cellular_component:cytoplasm); GO:0005737(cellu…	NP_775833.2(BTB/POZ domain-containing protein KCTD20 isoform a [Homo sapiens])	sp|Q7Z5Y7|KCD20_HUMAN(BTB/POZ domain-containing protein KCTD20 OS=Homo sapiens OX=9606 GN=KCTD20 PE=1 SV=1)	222658
ENSG00000146250	1329	1316	1290	665	587	664	30.6	33.35	32.75	15.71	14.82	15.88	32.2333	15.47	-1.09168	3.37e-12	9.51e-10	down	PRSS35	2444	serine protease 35 [Source:HGNC Symbol;Acc:HGNC:21387]	ENOG410ZRQ7(G:Carbohydrate transport and metabolism)	ENOG410ZRQ7(glyceraldehyde3phosphate dehydrogenase)				PF00089.23(Trypsin:Trypsin); PF13365.3(Trypsin_2:Trypsin-like peptidase domain)	GO:0006508(biological_process:proteolysis); GO:0005576(cellular_component:extracellular region); GO:0006508(biological_process:proteolysis); GO:0004252(molecular_function:serine-type endopeptidase activity); GO:0005515(molecular_function:protein binding); GO:0005576(cellular_component:extracellular region); GO:0005739(cellular_component:mitochondrion); GO:0004252(molecular_function:serine-type en…	AAH37170.1(Protease, serine, 35 [Homo sapiens])	sp|Q8N3Z0|PRS35_HUMAN(Inactive serine protease 35 OS=Homo sapiens OX=9606 GN=PRSS35 PE=2 SV=2)	167681
ENSG00000138449	2237	1913	1980	1282	1147	1180	37.74	35.43	37.3	21.55	20.98	22	36.8233	21.51	-0.814363	3.73e-12	9.57e-10	down	SLC40A1	3442	solute carrier family 40 member 1 [Source:HGNC Symbol;Acc:HGNC:10909]	ENOG410XS3F(U:Intracellular trafficking, secretion, and vesicular transport)	ENOG410XS3F(solute carrier family 40 (iron-regulated transporter), member 1)	K14685	SLC40A1, FPN1	map04216(Ferroptosis); map04978(Mineral absorption)	PF06963.9(FPN1:Ferroportin1 (FPN1))	GO:0017046(molecular_function:peptide hormone binding); GO:0008021(cellular_component:synaptic vesicle); GO:0060345(biological_process:spleen trabecula formation); GO:0004872(molecular_function:receptor activity); GO:0016021(cellular_component:integral component of membrane); GO:0005381(molecular_function:iron ion transmembrane transporter activity); GO:0034755(biological_process:iron ion transme…	EAX10901.1(solute carrier family 40 (iron-regulated transporter), member 1, isoform CRA_a [Homo sapiens])	sp|Q9NP59|S40A1_HUMAN(Solute carrier family 40 member 1 OS=Homo sapiens OX=9606 GN=SLC40A1 PE=1 SV=1)	30061
ENSG00000103044	1444	1277	1367	758	688	723	21.53	22.91	22.2	11.54	10.93	11.64	22.2133	11.37	-0.965591	3.64e-12	9.63e-10	down	HAS3	4220	hyaluronan synthase 3 [Source:HGNC Symbol;Acc:HGNC:4820]	COG1215(M:Cell wall/membrane/envelope biogenesis)	COG1215(Glycosyl transferase, family 2)	K00752	hasA		PF13641.3(Glyco_tranf_2_3:Glycosyltransferase like family 2); PF03142.12(Chitin_synth_2:Chitin synthase); PF13632.3(Glyco_trans_2_3:Glycosyl transferase family group 2); PF00535.23(Glycos_transf_2:Glycosyl transferase family 2); PF13506.3(Glyco_transf_21:Glycosyl transferase family 21)	GO:0050501(molecular_function:hyaluronan synthase activity); GO:0030213(biological_process:hyaluronan biosynthetic process); GO:0016020(cellular_component:membrane); GO:0016021(cellular_component:integral component of membrane); GO:0016740(molecular_function:transferase activity); GO:0016757(molecular_function:transferase activity, transferring glycosyl groups); GO:0005515(molecular_function:prot…	NP_005320.2(hyaluronan synthase 3 isoform a [Homo sapiens])	sp|O00219|HYAS3_HUMAN(Hyaluronan synthase 3 OS=Homo sapiens OX=9606 GN=HAS3 PE=2 SV=3)	3038
ENSG00000064651	17457	15615	15870	13216	12100	12981	143.53	142.22	143.23	111.98	114.03	114.07	142.993	113.36	-0.405024	3.71e-12	9.66e-10	down	SLC12A2	6874	solute carrier family 12 member 2 [Source:HGNC Symbol;Acc:HGNC:10911]	COG0531(K:Transcription)	COG0531(NANOG neighbor homeobox)	K10951	SLC12A2, NKCC1	map04970(Salivary secretion); map04972(Pancreatic secretion); map05110(Vibrio cholerae infection)	PF03522.12(SLC12:Solute carrier family 12); PF00324.18(AA_permease:Amino acid permease); PF08403.7(AA_permease_N:Amino acid permease N-terminal); PF13520.3(AA_permease_2:Amino acid permease)	GO:0016021(cellular_component:integral component of membrane); GO:0016020(cellular_component:membrane); GO:0006811(biological_process:ion transport); GO:0055085(biological_process:transmembrane transport); GO:0005215(molecular_function:transporter activity); GO:0015377(molecular_function:cation:chloride symporter activity); GO:0015293(molecular_function:symporter activity); GO:0006813(biological_…	NP_001037.1(solute carrier family 12 member 2 isoform 1 [Homo sapiens])	sp|P55011|S12A2_HUMAN(Solute carrier family 12 member 2 OS=Homo sapiens OX=9606 GN=SLC12A2 PE=1 SV=1)	6558
ENSG00000165526	504	457	417	1040	976	1073	10.89	10.75	10.44	26.21	23.87	27.18	10.6933	25.7533	1.11392	3.98e-12	1.01e-09	up	RPUSD4	2468	RNA pseudouridine synthase D4 [Source:HGNC Symbol;Acc:HGNC:25898]	COG0564(K:Transcription)	COG0564(TEA domain family member)				PF00849.19(PseudoU_synth_2:RNA pseudouridylate synthase)	GO:0031119(biological_process:tRNA pseudouridine synthesis); GO:0044822(molecular_function:poly(A) RNA binding); GO:0005739(cellular_component:mitochondrion); GO:0019239(molecular_function:deaminase activity); GO:0003723(molecular_function:RNA binding); GO:0009982(molecular_function:pseudouridine synthase activity); GO:0001522(biological_process:pseudouridine synthesis); GO:0009451(biological_pro…	NP_116184.2(mitochondrial RNA pseudouridine synthase RPUSD4 isoform a [Homo sapiens])	sp|Q96CM3|RUSD4_HUMAN(Mitochondrial RNA pseudouridine synthase RPUSD4 OS=Homo sapiens OX=9606 GN=RPUSD4 PE=1 SV=1)	84881
ENSG00000129657	1805.74	1600.6	1550.03	975.16	893.2	1004	20.6	20.7	19.97	13.45	11.49	12.05	20.4233	12.33	-0.83755	4.2e-12	1.05e-09	down	SEC14L1	5500	SEC14 like lipid binding 1 [Source:HGNC Symbol;Acc:HGNC:10698]	ENOG410XRSQ(S:Function unknown)	ENOG410XRSQ(Transfer protein)				PF04707.11(PRELI:PRELI-like family); PF00650.17(CRAL_TRIO:CRAL/TRIO domain); PF03765.12(CRAL_TRIO_N:CRAL/TRIO, N-terminal domain)	GO:0005794(cellular_component:Golgi apparatus); GO:0039536(biological_process:negative regulation of RIG-I signaling pathway); GO:0016021(cellular_component:integral component of membrane); GO:0006810(biological_process:transport); GO:0015871(biological_process:choline transport); GO:0039552(molecular_function:RIG-I binding); GO:0098772(molecular_function:molecular function regulator); GO:0005737…	BAD92048.1(Hypothetical protein DKFZp686C06176 variant, partial [Homo sapiens])	sp|Q92503|S14L1_HUMAN(SEC14-like protein 1 OS=Homo sapiens OX=9606 GN=SEC14L1 PE=1 SV=2)	6397
ENSG00000120149	2695	2491	2375	1687	1487	1589	81.28	82.88	76.46	49.73	46.52	47	80.2067	47.75	-0.718022	4.32e-12	1.06e-09	down	MSX2	2195	msh homeobox 2 [Source:HGNC Symbol;Acc:HGNC:7392]	ENOG410YT2J(S:Function unknown)	ENOG410YT2J(HIG1 hypoxia inducible domain family, member)	K09341	MSX	map05166(Human T-cell leukemia virus 1 infection)	PF00046.26(Homeobox:Homeobox domain)	GO:0048468(biological_process:cell development); GO:0060363(biological_process:cranial suture morphogenesis); GO:0030509(biological_process:BMP signaling pathway); GO:0003677(molecular_function:DNA binding); GO:0045682(biological_process:regulation of epidermis development); GO:0042981(biological_process:regulation of apoptotic process); GO:0001649(biological_process:osteoblast differentiation); …	NP_002440.2(homeobox protein MSX-2 [Homo sapiens])	sp|A1YG93|MSX2_PANPA(Homeobox protein MSX-2 OS=Pan paniscus OX=9597 GN=MSX2 PE=3 SV=1)	4488
ENSG00000188042	385	331	359	865	774	891	5.2	4.88	5.31	11.94	11.4	12.44	5.13	11.9267	1.18294	5.09e-12	1.23e-09	up	ARL4C	4013	ADP ribosylation factor like GTPase 4C [Source:HGNC Symbol;Acc:HGNC:698]	COG1100(O:Posttranslational modification, protein turnover, chaperones)	COG1100(Binds to cpn60 in the presence of Mg-ATP and suppresses the ATPase activity of the latter (By similarity))	K07945	ARL4		PF00025.18(Arf:ADP-ribosylation factor family); PF08477.10(Roc:Ras of Complex, Roc, domain of DAPkinase); PF00071.19(Ras:Ras family); PF09439.7(SRPRB:Signal recognition particle receptor beta subunit); PF00503.17(G-alpha:G-protein alpha subunit); PF01926.20(MMR_HSR1:50S ribosome-binding GTPase); PF00009.24(GTP_EFTU:Elongation factor Tu GTP binding domain)	GO:0005737(cellular_component:cytoplasm); GO:0005525(molecular_function:GTP binding); GO:0005737(cellular_component:cytoplasm); GO:0005737(cellular_component:cytoplasm); GO:0016020(cellular_component:membrane); GO:0000166(molecular_function:nucleotide binding); GO:0005829(cellular_component:cytosol); GO:0005886(cellular_component:plasma membrane); GO:0005886(cellular_component:plasma membrane); G…	AAH49804.1(Arl4c protein, partial [Mus musculus])	sp|P61208|ARL4C_MOUSE(ADP-ribosylation factor-like protein 4C OS=Mus musculus OX=10090 GN=Arl4c PE=2 SV=1)	10123
ENSG00000210082	194214	169514	173937	144074	137141	140717	7587.73	7276.38	7476.5	5743.42	5858.29	5686.86	7446.87	5762.86	-0.399259	5.66e-12	1.35e-09	down	MT-RNR2	1559	mitochondrially encoded 16S RNA [Source:HGNC Symbol;Acc:HGNC:7471]							GO:0035869(cellular_component:ciliary transition zone); GO:0000242(cellular_component:pericentriolar material); GO:0034451(cellular_component:centriolar satellite); GO:0030030(biological_process:cell projection organization); GO:0050896(biological_process:response to stimulus); GO:0007601(biological_process:visual perception); GO:0060170(cellular_component:ciliary membrane); GO:0061512(biological…	AMZ80338.1(SHLP3 [Homo sapiens])	sp|Q8IVG9|HUNIN_HUMAN(Humanin OS=Homo sapiens OX=9606 GN=MT-RNR2 PE=1 SV=1)
ENSG00000065308	4624	4155	4194	3276	2923	3205	34.48	33.84	34.29	24.96	23.78	24.71	34.2033	24.4833	-0.515634	6.04e-12	1.42e-09	down	TRAM2	7047	translocation associated membrane protein 2 [Source:HGNC Symbol;Acc:HGNC:16855]	ENOG410XSB3(S:Function unknown)	ENOG410XSB3(EF-hand domain (C-terminal) containing)				PF03798.13(TRAM_LAG1_CLN8:TLC domain); PF08390.8(TRAM1:TRAM1-like protein)	GO:0016021(cellular_component:integral component of membrane); GO:0006616(biological_process:SRP-dependent cotranslational protein targeting to membrane, translocation); GO:0005623(cellular_component:cell); GO:0016020(cellular_component:membrane); GO:0015031(biological_process:protein transport); GO:0045048(biological_process:protein insertion into ER membrane); GO:0005515(molecular_function:prot…	XP_024103818.1(translocating chain-associated membrane protein 2 [Pongo abelii])	sp|Q15035|TRAM2_HUMAN(Translocating chain-associated membrane protein 2 OS=Homo sapiens OX=9606 GN=TRAM2 PE=1 SV=1)	9697
ENSG00000147065	5252	4519	4643	7069	6484	7019	71.87	67.63	69.72	98.83	97.08	99.32	69.74	98.41	0.46287	7.03e-12	1.63e-09	up	MSN	3960	moesin [Source:HGNC Symbol;Acc:HGNC:7373]	ENOG410XQFP(S:Function unknown)	ENOG410XQFP(domain) containing)	K05763	MSN	map04530(Tight junction); map04670(Leukocyte transendothelial migration); map04810(Regulation of actin cytoskeleton); map05162(Measles); map05205(Proteoglycans in cancer)	PF00769.16(ERM:Ezrin/radixin/moesin family); PF09380.7(FERM_C:FERM C-terminal PH-like domain); PF00373.15(FERM_M:FERM central domain); PF09379.7(FERM_N:FERM N-terminal domain)	GO:0045198(biological_process:establishment of epithelial cell apical/basal polarity); GO:0016324(cellular_component:apical plasma membrane); GO:0005200(molecular_function:structural constituent of cytoskeleton); GO:0019898(cellular_component:extrinsic component of membrane); GO:0030175(cellular_component:filopodium); GO:0005902(cellular_component:microvillus); GO:0010628(biological_process:posit…	XP_012316279.1(moesin [Aotus nancymaae])	sp|P26038|MOES_HUMAN(Moesin OS=Homo sapiens OX=9606 GN=MSN PE=1 SV=3)	4478
ENSG00000111328	1909.19	1578.04	1662.7	984.76	859.84	869.86	97.65	88.12	94.01	49.03	46.55	45.17	93.26	46.9167	-0.97336	7.99e-12	1.76e-09	down	CDK2AP1	3828	cyclin dependent kinase 2 associated protein 1 [Source:HGNC Symbol;Acc:HGNC:14002]	ENOG41126TJ(J:Translation, ribosomal structure and biogenesis)	ENOG41126TJ(Peptide chain release factor 1 directs the termination of translation in response to the peptide chain termination codons UAG and UAA (By similarity))				PF09806.6(CDK2AP:Cyclin-dependent kinase 2-associated protein)	GO:0016310(biological_process:phosphorylation); GO:0016301(molecular_function:kinase activity)	EAW98399.1(CDK2-associated protein 1, isoform CRA_b [Homo sapiens])	sp|O14519|CDKA1_HUMAN(Cyclin-dependent kinase 2-associated protein 1 OS=Homo sapiens OX=9606 GN=CDK2AP1 PE=1 SV=1)	8099
ENSG00000139645	2071	1838	1856	3063	3034	3101	14.67	13.42	13.53	19.6	21.31	19.72	13.8733	20.21	0.624084	7.94e-12	1.77e-09	up	ANKRD52	8681	ankyrin repeat domain 52 [Source:HGNC Symbol;Acc:HGNC:26614]	COG0666(S:Function unknown)	COG0666(Ankyrin Repeat)	K15504	ANKRD52		PF12796.4(Ank_2:Ankyrin repeats (3 copies)); PF13637.3(Ank_4:Ankyrin repeats (many copies)); PF00023.27(Ank:Ankyrin repeat); PF13857.3(Ank_5:Ankyrin repeats (many copies)); PF13606.3(Ank_3:Ankyrin repeat)	GO:0005515(molecular_function:protein binding); GO:0005515(molecular_function:protein binding); GO:0005515(molecular_function:protein binding)	NP_775866.2(serine/threonine-protein phosphatase 6 regulatory ankyrin repeat subunit C [Homo sapiens])	sp|Q8NB46|ANR52_HUMAN(Serine/threonine-protein phosphatase 6 regulatory ankyrin repeat subunit C OS=Homo sapiens OX=9606 GN=ANKRD52 PE=1 SV=3)	283373
ENSG00000004478	3738	3474	3346	5241	4956	5355	57.16	59.23	56.61	85.68	84.23	87.66	57.6667	85.8567	0.507557	7.84e-12	1.77e-09	up	FKBP4	3715	FKBP prolyl isomerase 4 [Source:HGNC Symbol;Acc:HGNC:3720]	COG0545(O:Posttranslational modification, protein turnover, chaperones)	COG0545(Peptidyl-prolyl cis-trans isomerase)	K09571	FKBP4_5	map04915(Estrogen signaling pathway)	PF00254.25(FKBP_C:FKBP-type peptidyl-prolyl cis-trans isomerase); PF00515.25(TPR_1:Tetratricopeptide repeat); PF07719.14(TPR_2:Tetratricopeptide repeat); PF13181.3(TPR_8:Tetratricopeptide repeat); PF13424.3(TPR_12:Tetratricopeptide repeat); PF13414.3(TPR_11:TPR repeat); PF13174.3(TPR_6:Tetratricopeptide repeat); PF14559.3(TPR_19:Tetratricopeptide repeat); PF13428.3(TPR_14:Tetratricopeptide repeat…	GO:0006457(biological_process:protein folding); GO:0031115(biological_process:negative regulation of microtubule polymerization); GO:0031072(molecular_function:heat shock protein binding); GO:0005515(molecular_function:protein binding); GO:0003755(molecular_function:peptidyl-prolyl cis-trans isomerase activity); GO:0031072(molecular_function:heat shock protein binding); GO:0000413(biological_proc…	NP_002005.1(peptidyl-prolyl cis-trans isomerase FKBP4 [Homo sapiens])	sp|Q02790|FKBP4_HUMAN(Peptidyl-prolyl cis-trans isomerase FKBP4 OS=Homo sapiens OX=9606 GN=FKBP4 PE=1 SV=3)	2288
ENSG00000079215	1788	1663	1668	1083	985	1067	31.8	33.38	31.62	21.08	17.96	17.56	32.2667	18.8667	-0.75927	7.81e-12	1.79e-09	down	SLC1A3	4030	solute carrier family 1 member 3 [Source:HGNC Symbol;Acc:HGNC:10941]	COG1301(J:Translation, ribosomal structure and biogenesis)	COG1301(Ribosomal protein)	K05614	SLC1A3, EAAT1	map04724(Glutamatergic synapse)	PF00375.15(SDF:Sodium:dicarboxylate symporter family)	GO:0089711(biological_process:L-glutamate transmembrane transport); GO:0005886(cellular_component:plasma membrane); GO:0050806(biological_process:positive regulation of synaptic transmission); GO:0098779(biological_process:mitophagy in response to mitochondrial depolarization); GO:0046677(biological_process:response to antibiotic); GO:0031223(biological_process:auditory behavior); GO:0016595(mole…	NP_001276868.1(excitatory amino acid transporter 1 isoform 4 [Homo sapiens])	sp|P43003|EAA1_HUMAN(Excitatory amino acid transporter 1 OS=Homo sapiens OX=9606 GN=SLC1A3 PE=1 SV=1)	6507
ENSG00000117139	3545.03	3187	3225	2455.01	2263.77	2484.43	35.68	35.31	34.8	25.52	23.6	26.19	35.2633	25.1033	-0.518315	8.95e-12	1.95e-09	down	KDM5B	10341	lysine demethylase 5B [Source:HGNC Symbol;Acc:HGNC:18039]	ENOG410XR9J(S:Function unknown)	ENOG410XR9J(Synaptotagmin II)	K11446	KDM5, JARID1		PF08429.8(PLU-1:PLU-1-like protein); PF02373.19(JmjC:JmjC domain, hydroxylase); PF00628.26(PHD:PHD-finger); PF01388.18(ARID:ARID/BRIGHT DNA binding domain); PF02928.13(zf-C5HC2:C5HC2 zinc finger); PF02375.14(JmjN:jmjN domain)	GO:0034721(biological_process:histone H3-K4 demethylation, trimethyl-H3-K4-specific); GO:0009791(biological_process:post-embryonic development); GO:0010628(biological_process:positive regulation of gene expression); GO:0034647(molecular_function:histone demethylase activity (H3-trimethyl-K4 specific)); GO:0008270(molecular_function:zinc ion binding); GO:0003677(molecular_function:DNA binding); GO…	EAW91435.1(Jumonji, AT rich interactive domain 1B (RBP2-like), isoform CRA_d, partial [Homo sapiens])	sp|Q9UGL1|KDM5B_HUMAN(Lysine-specific demethylase 5B OS=Homo sapiens OX=9606 GN=KDM5B PE=1 SV=3)	10765
ENSG00000214049	6156.8	5382	5418.97	4396.94	3983	4228	282.59	272.15	273.45	207.96	202.59	205.43	276.063	205.327	-0.477995	9.09e-12	1.95e-09	down	UCA1	2687	urothelial cancer associated 1 [Source:HGNC Symbol;Acc:HGNC:37126]	ENOG4110P1W(S:Function unknown)	ENOG4110P1W(-)					GO:0006508(biological_process:proteolysis); GO:0008233(molecular_function:peptidase activity)	ABB79954.1(UCA1 protein [Homo sapiens])	sp|Q9P1J3|DHAS1_HUMAN(Putative uncharacterized protein DHRS4-AS1 OS=Homo sapiens OX=9606 GN=DHRS4-AS1 PE=5 SV=1)
ENSG00000166833	2944.23	2429.22	2449.79	1634.57	1579.3	1600	24.52	23.34	25.6	14.65	15.02	13.99	24.4867	14.5533	-0.74892	9.3e-12	1.98e-09	down	NAV2	11501	neuron navigator 2 [Source:HGNC Symbol;Acc:HGNC:15997]	ENOG410XRG8(Z:Cytoskeleton)	ENOG410XRG8(neuron navigator)	K19483	NAV2		PF00307.28(CH:Calponin homology (CH) domain); PF13401.3(AAA_22:AAA domain); PF13173.3(AAA_14:AAA domain); PF13238.3(AAA_18:AAA domain); PF00004.26(AAA:ATPase family associated with various cellular activities (AAA))	GO:0007626(biological_process:locomotory behavior); GO:0005614(cellular_component:interstitial matrix); GO:0007608(biological_process:sensory perception of smell); GO:0007605(biological_process:sensory perception of sound); GO:0005654(cellular_component:nucleoplasm); GO:0004386(molecular_function:helicase activity); GO:0021564(biological_process:vagus nerve development); GO:0021554(biological_pro…	NP_892009.3(neuron navigator 2 isoform 1 [Homo sapiens])	sp|Q8IVL1|NAV2_HUMAN(Neuron navigator 2 OS=Homo sapiens OX=9606 GN=NAV2 PE=1 SV=3)	89797
ENSG00000170915	2362	2145	2138	1288	1326	1410	26.85	26.65	26.65	14.96	16.52	16.66	26.7167	16.0467	-0.774033	9.61e-12	2.02e-09	down	PAQR8	4715	progestin and adipoQ receptor family member 8 [Source:HGNC Symbol;Acc:HGNC:15708]	COG1272(S:Function unknown)	COG1272(Channel protein (Hemolysin III family)				PF03006.17(HlyIII:Haemolysin-III related)	GO:0016021(cellular_component:integral component of membrane); GO:0016020(cellular_component:membrane); GO:0005794(cellular_component:Golgi apparatus); GO:0005886(cellular_component:plasma membrane); GO:0005886(cellular_component:plasma membrane); GO:0043401(biological_process:steroid hormone mediated signaling pathway); GO:0007275(biological_process:multicellular organism development); GO:003015…	XP_003254205.2(PREDICTED: membrane progestin receptor beta [Nomascus leucogenys])	sp|Q8TEZ7|PAQR8_HUMAN(Membrane progestin receptor beta OS=Homo sapiens OX=9606 GN=PAQR8 PE=2 SV=1)	85315
ENSG00000076716	520	495	495	1113	995	1047	5.6	5.83	5.85	12.25	11.7	11.66	5.76	11.87	1.0109	1.03e-11	2.13e-09	up	GPC4	4959	glypican 4 [Source:HGNC Symbol;Acc:HGNC:4452]	ENOG410XST2(K:Transcription)	ENOG410XST2(Transcription factor)	K08110	GPC4	map04310(Wnt signaling pathway)	PF01153.16(Glypican:Glypican)	GO:0009897(cellular_component:external side of plasma membrane); GO:0009966(biological_process:regulation of signal transduction); GO:0046658(cellular_component:anchored component of plasma membrane); GO:0062023(deleted:old GO); GO:0005634(cellular_component:nucleus); GO:0016020(cellular_component:membrane); GO:0005886(cellular_component:plasma membrane); GO:0005576(cellular_component:extracellul…	XP_024096748.1(glypican-4 [Pongo abelii])	sp|O75487|GPC4_HUMAN(Glypican-4 OS=Homo sapiens OX=9606 GN=GPC4 PE=1 SV=4)	2239
ENSG00000109790	3058.17	2700.72	2725.12	2086.99	1883.83	2056.87	54.51	51.31	52.02	39.83	38.48	39.77	52.6133	39.36	-0.544022	1.22e-11	2.48e-09	down	KLHL5	3425	kelch like family member 5 [Source:HGNC Symbol;Acc:HGNC:6356]	ENOG410XNX8(S:Function unknown)	ENOG410XNX8(kelch-like)	K10442	KLHL1_4_5		PF01344.22(Kelch_1:Kelch motif); PF13964.3(Kelch_6:Kelch motif); PF07646.12(Kelch_2:Kelch motif); PF07707.12(BACK:BTB And C-terminal Kelch); PF13418.3(Kelch_4:Galactose oxidase, central domain); PF00651.28(BTB:BTB/POZ domain); PF13415.3(Kelch_3:Galactose oxidase, central domain)	GO:0005737(cellular_component:cytoplasm); GO:0005856(cellular_component:cytoskeleton); GO:0003779(molecular_function:actin binding); GO:0016567(biological_process:protein ubiquitination); GO:0005515(molecular_function:protein binding); GO:0005737(cellular_component:cytoplasm); GO:0005737(cellular_component:cytoplasm); GO:0003779(molecular_function:actin binding); GO:0005856(cellular_component:cyt…	AAH53860.1(KLHL5 protein, partial [Homo sapiens])	sp|Q96PQ7|KLHL5_HUMAN(Kelch-like protein 5 OS=Homo sapiens OX=9606 GN=KLHL5 PE=2 SV=3)	51088
ENSG00000164144	1481	1343	1361	847	806	838	33.71	32.41	33.45	22.21	23.64	28.49	33.19	24.78	-0.799358	1.22e-11	2.49e-09	down	ARFIP1	3542	ADP ribosylation factor interacting protein 1 [Source:HGNC Symbol;Acc:HGNC:21496]	ENOG410YJUM(A:RNA processing and modification)	ENOG410YJUM(adp-ribosylation factor interacting protein)	K20314	ARFIP		PF06456.10(Arfaptin:Arfaptin-like domain)	GO:0050708(biological_process:regulation of protein secretion); GO:0070273(molecular_function:phosphatidylinositol-4-phosphate binding); GO:0006886(biological_process:intracellular protein transport); GO:0032588(cellular_component:trans-Golgi network membrane); GO:0034315(biological_process:regulation of Arp2/3 complex-mediated actin nucleation); GO:0019904(molecular_function:protein domain speci…	XP_004402487.2(PREDICTED: LOW QUALITY PROTEIN: arfaptin-1 [Odobenus rosmarus divergens])	sp|P53367|ARFP1_HUMAN(Arfaptin-1 OS=Homo sapiens OX=9606 GN=ARFIP1 PE=1 SV=2)	27236
ENSG00000128641	2543	2376	2355	1616	1508	1497	28.74	29.7	28.76	18.94	19.55	17.45	29.0667	18.6467	-0.705738	1.31e-11	2.62e-09	down	MYO1B	5069	myosin IB [Source:HGNC Symbol;Acc:HGNC:7596]	COG5022(Z:Cytoskeleton)	COG5022(myosin heavy chain)	K10356	MYO1		PF00063.18(Myosin_head:Myosin head (motor domain)); PF06017.10(Myosin_TH1:Unconventional myosin tail, actin- and lipid-binding); PF00612.24(IQ:IQ calmodulin-binding motif)	GO:0005524(molecular_function:ATP binding); GO:0005515(molecular_function:protein binding); GO:0003774(molecular_function:motor activity); GO:0016459(cellular_component:myosin complex); GO:0005737(cellular_component:cytoplasm); GO:0000166(molecular_function:nucleotide binding); GO:0005524(molecular_function:ATP binding); GO:0005524(molecular_function:ATP binding); GO:0003779(molecular_function:ac…	XP_008997360.1(PREDICTED: unconventional myosin-Ib isoform X2 [Callithrix jacchus])	sp|O43795|MYO1B_HUMAN(Unconventional myosin-Ib OS=Homo sapiens OX=9606 GN=MYO1B PE=1 SV=3)	4430
ENSG00000163347	2289	2071	2064	1501	1329	1437	37.6	36.7	38.73	25.03	24.06	24.24	37.6767	24.4433	-0.64159	1.33e-11	2.63e-09	down	CLDN1	3446	claudin 1 [Source:HGNC Symbol;Acc:HGNC:2032]	ENOG4111GMP(U:Intracellular trafficking, secretion, and vesicular transport)	ENOG4111GMP(claudin 1)	K06087	CLDN	map04514(Cell adhesion molecules (CAMs)); map04530(Tight junction); map04670(Leukocyte transendothelial migration); map05160(Hepatitis C)	PF00822.17(PMP22_Claudin:PMP-22/EMP/MP20/Claudin family); PF13903.3(Claudin_2:PMP-22/EMP/MP20/Claudin tight junction)	GO:0046718(biological_process:viral entry into host cell); GO:0016338(biological_process:calcium-independent cell-cell adhesion via plasma membrane cell-adhesion molecules); GO:0016328(cellular_component:lateral plasma membrane); GO:0016324(cellular_component:apical plasma membrane); GO:0001618(molecular_function:virus receptor activity); GO:0016021(cellular_component:integral component of membra…	NP_066924.1(claudin-1 [Homo sapiens])	sp|O95832|CLD1_HUMAN(Claudin-1 OS=Homo sapiens OX=9606 GN=CLDN1 PE=1 SV=1)	9076
ENSG00000115738	3671	3304	3274	2255	2285	2405	261.73	239.47	249.71	165.43	176.85	172.15	250.303	171.477	-0.611549	1.47e-11	2.88e-09	down	ID2	2041	inhibitor of DNA binding 2 [Source:HGNC Symbol;Acc:HGNC:5361]	ENOG4111PGK(K:Transcription)	ENOG4111PGK(inhibitor of DNA binding 2, dominant negative helix-loop-helix protein)	K17693	ID2	map04350(TGF-beta signaling pathway); map04390(Hippo signaling pathway); map04550(Signaling pathways regulating pluripotency of stem cells); map05202(Transcriptional misregulation in cancer)	PF00010.23(HLH:Helix-loop-helix DNA-binding domain)	GO:0032922(biological_process:circadian regulation of gene expression); GO:0048715(biological_process:negative regulation of oligodendrocyte differentiation); GO:0061030(biological_process:epithelial cell differentiation involved in mammary gland alveolus development); GO:0048711(biological_process:positive regulation of astrocyte differentiation); GO:0061031(biological_process:endodermal digesti…	XP_012294284.1(DNA-binding protein inhibitor ID-2 [Aotus nancymaae])	sp|Q02363|ID2_HUMAN(DNA-binding protein inhibitor ID-2 OS=Homo sapiens OX=9606 GN=ID2 PE=1 SV=1)	3398
ENSG00000128422	1205	1066	987	1946	1924	2072	48.59	47.04	43.8	80.95	85.6	87.27	46.4767	84.6067	0.817411	1.72e-11	3.33e-09	up	KRT17	1834	keratin 17 [Source:HGNC Symbol;Acc:HGNC:6427]	ENOG410Y9IV(Z:Cytoskeleton)	ENOG410Y9IV(Keratin, type I cytoskeletal)	K07604	KRT1	map04915(Estrogen signaling pathway)		GO:0005737(cellular_component:cytoplasm); GO:0005200(molecular_function:structural constituent of cytoskeleton); GO:0045109(biological_process:intermediate filament organization); GO:0032395(molecular_function:MHC class II receptor activity); GO:0042289(molecular_function:MHC class II protein binding); GO:0031424(biological_process:keratinization); GO:0030307(biological_process:positive regulatio…	EAW60752.1(keratin 17, isoform CRA_c [Homo sapiens])	sp|Q04695|K1C17_HUMAN(Keratin, type I cytoskeletal 17 OS=Homo sapiens OX=9606 GN=KRT17 PE=1 SV=2)	3872
ENSG00000185499	681	635	624	1707	1304	1563	37.4	17.6	20.74	47.25	52.93	51.94	25.2467	50.7067	1.18353	1.8e-11	3.44e-09	up	MUC1	4170	mucin 1, cell surface associated [Source:HGNC Symbol;Acc:HGNC:7508]	ENOG410ZQ7Z(U:Intracellular trafficking, secretion, and vesicular transport)	ENOG410ZQ7Z(Mucin 1, cell surface associated)	K06568	MUC1, CD227		PF01390.17(SEA:SEA domain)	GO:0036003(biological_process:positive regulation of transcription from RNA polymerase II promoter in response to stress); GO:0033629(biological_process:negative regulation of cell adhesion mediated by integrin); GO:0005796(cellular_component:Golgi lumen); GO:0005615(cellular_component:extracellular space); GO:1902166(biological_process:negative regulation of intrinsic apoptotic signaling pathway…	P15941.3(RecName: Full=Mucin-1; Short=MUC-1; AltName: Full=Breast carcinoma-associated antigen DF3; AltName: Full=Cancer antigen 15-3; Short=CA 15-3; AltName: Full=Carcinoma-associated mucin; AltName: Full=Episialin; AltName: Full=H23AG; AltName: Full=Krebs von den Lungen-6; Short=KL-6; AltName: Full=PEMT; AltName: Full=Peanut-reactive urinary mucin; Short=PUM; AltName: Full=Polymorphic epithelia…	sp|P15941|MUC1_HUMAN(Mucin-1 OS=Homo sapiens OX=9606 GN=MUC1 PE=1 SV=3)	4582
ENSG00000165757	526	476	477	1027	903	1021	3.07	2.9	3.01	6.17	5.66	5.89	2.99333	5.90667	0.944604	1.9e-11	3.6e-09	up	JCAD	9324	junctional cadherin 5 associated [Source:HGNC Symbol;Acc:HGNC:29283]	ENOG4110T3P(S:Function unknown)	ENOG4110T3P(kiaa1462)				PF15351.3(JCAD:Junctional protein associated with coronary artery disease)	GO:0007155(biological_process:cell adhesion); GO:0005911(cellular_component:cell-cell junction); GO:0048471(cellular_component:perinuclear region of cytoplasm); GO:1903589(biological_process:positive regulation of blood vessel endothelial cell proliferation involved in sprouting angiogenesis); GO:0090050(biological_process:positive regulation of cell migration involved in sprouting angiogenesis);…	NP_065899.1(junctional protein associated with coronary artery disease isoform 1 [Homo sapiens])	sp|Q9P266|JCAD_HUMAN(Junctional protein associated with coronary artery disease OS=Homo sapiens OX=9606 GN=JCAD PE=1 SV=3)	57608
ENSG00000168385	7730	6900	6884	9840	9181.1	9861.07	175.27	165.28	173.05	213	233.84	228.1	171.2	224.98	0.374225	1.97e-11	3.68e-09	up	2019-09-02	3701	septin 2 [Source:HGNC Symbol;Acc:HGNC:7729]	COG5019(D:Cell cycle control, cell division, chromosome partitioning); COG5019(Z:Cytoskeleton)	COG5019(Cell division control protein); COG5019(Cell division control protein)	K16942	2019-09-02	map05100(Bacterial invasion of epithelial cells)	PF00735.15(Septin:Septin); PF01926.20(MMR_HSR1:50S ribosome-binding GTPase); PF00009.24(GTP_EFTU:Elongation factor Tu GTP binding domain); PF03193.13(DUF258:Protein of unknown function, DUF258); PF04548.13(AIG1:AIG1 family); PF00071.19(Ras:Ras family)	GO:0015629(cellular_component:actin cytoskeleton); GO:0060170(cellular_component:ciliary membrane); GO:0031105(cellular_component:septin complex); GO:0045202(cellular_component:synapse); GO:0031175(biological_process:neuron projection development); GO:0007067(biological_process:mitotic nuclear division); GO:0051301(biological_process:cell division); GO:0032880(biological_process:regulation of pro…	XP_024308688.1(septin-2 isoform X1 [Homo sapiens])	sp|Q15019|SEPT2_HUMAN(Septin-2 OS=Homo sapiens OX=9606 GN=SEPT2 PE=1 SV=1)	4735
ENSG00000187608	2740	2642	2566	4209	3799	4287	370.07	399.13	385.36	578.35	566.25	599.65	384.853	581.417	0.576632	2.3e-11	4.26e-09	up	ISG15	787	ISG15 ubiquitin-like modifier [Source:HGNC Symbol;Acc:HGNC:4053]	COG5272(K:Transcription)	COG5272(Hairy and enhancer of split)	K12159	ISG15	map04622(RIG-I-like receptor signaling pathway); map05165(Human papillomavirus infection); map05169(Epstein-Barr virus infection)	PF00240.20(ubiquitin:Ubiquitin family); PF14560.3(Ubiquitin_2:Ubiquitin-like domain); PF11976.5(Rad60-SLD:Ubiquitin-2 like Rad60 SUMO-like)	GO:0051607(biological_process:defense response to virus); GO:0032480(biological_process:negative regulation of type I interferon production); GO:0045648(biological_process:positive regulation of erythrocyte differentiation); GO:0032649(biological_process:regulation of interferon-gamma production); GO:0005829(cellular_component:cytosol); GO:0019985(biological_process:translesion synthesis); GO:004…	NP_005092.1(ubiquitin-like protein ISG15 [Homo sapiens])	sp|P05161|ISG15_HUMAN(Ubiquitin-like protein ISG15 OS=Homo sapiens OX=9606 GN=ISG15 PE=1 SV=5)	9636
ENSG00000148700	8336	7435	7304	6198	5687	6222	140.58	136.42	125.34	108.09	104.14	104.03	134.113	105.42	-0.400521	2.39e-11	4.37e-09	down	ADD3	4337	adducin 3 [Source:HGNC Symbol;Acc:HGNC:245]	COG0235(G:Carbohydrate transport and metabolism)	COG0235(Class II aldolase adducin)	K18622	ADD		PF00596.18(Aldolase_II:Class II Aldolase and Adducin N-terminal domain)	GO:0005856(cellular_component:cytoskeleton); GO:0003779(molecular_function:actin binding); GO:0005856(cellular_component:cytoskeleton); GO:0005737(cellular_component:cytoplasm); GO:0016020(cellular_component:membrane); GO:0005654(cellular_component:nucleoplasm); GO:0003779(molecular_function:actin binding); GO:0005886(cellular_component:plasma membrane); GO:0005886(cellular_component:plasma membr…	XP_001140872.1(gamma-adducin isoform X2 [Pan troglodytes])	sp|Q9UEY8|ADDG_HUMAN(Gamma-adducin OS=Homo sapiens OX=9606 GN=ADD3 PE=1 SV=1)	120
ENSG00000139289	1321	1194	1139	2027	2022	2140	12.03	11.9	11.38	18.94	20.18	20.22	11.77	19.78	0.710227	2.62e-11	4.75e-09	up	PHLDA1	8069	pleckstrin homology like domain family A member 1 [Source:HGNC Symbol;Acc:HGNC:8933]	ENOG4111IXF(O:Posttranslational modification, protein turnover, chaperones)	ENOG4111IXF(pleckstrin homology-like domain family A member)					GO:0045210(biological_process:FasL biosynthetic process); GO:0005730(cellular_component:nucleolus); GO:0000086(biological_process:G2/M transition of mitotic cell cycle); GO:0031410(cellular_component:cytoplasmic vesicle); GO:0005829(cellular_component:cytosol); GO:0005634(cellular_component:nucleus); GO:0005737(cellular_component:cytoplasm); GO:0005634(cellular_component:nucleus); GO:0005730(cell…	NP_031376.3(pleckstrin homology-like domain family A member 1 [Homo sapiens])	sp|Q8WV24|PHLA1_HUMAN(Pleckstrin homology-like domain family A member 1 OS=Homo sapiens OX=9606 GN=PHLDA1 PE=1 SV=4)	22822
ENSG00000112378	10293	8963	9092	7635	7130	7743	132.34	126.01	128.26	100.27	100.04	102.94	128.87	101.083	-0.38306	2.75e-11	4.93e-09	down	PERP	4198	PERP, TP53 apoptosis effector [Source:HGNC Symbol;Acc:HGNC:17637]	ENOG4111P5K(S:Function unknown)	ENOG4111P5K(Transmembrane protein 47)	K10136	PERP	map04115(p53 signaling pathway)	PF00822.17(PMP22_Claudin:PMP-22/EMP/MP20/Claudin family); PF13903.3(Claudin_2:PMP-22/EMP/MP20/Claudin tight junction)	GO:0005794(cellular_component:Golgi apparatus); GO:0097202(biological_process:activation of cysteine-type endopeptidase activity); GO:0007219(biological_process:Notch signaling pathway); GO:0034113(biological_process:heterotypic cell-cell adhesion); GO:0097186(biological_process:amelogenesis); GO:0016021(cellular_component:integral component of membrane); GO:0005739(cellular_component:mitochondri…	NP_071404.2(p53 apoptosis effector related to PMP-22 [Homo sapiens])	sp|Q96FX8|PERP_HUMAN(p53 apoptosis effector related to PMP-22 OS=Homo sapiens OX=9606 GN=PERP PE=2 SV=1)	64065
ENSG00000084207	15747	14131	14154	12231	11465	12269	1662.85	1659.81	1657.07	1315.28	1328.97	1340.33	1659.91	1328.19	-0.342756	2.79e-11	4.94e-09	down	GSTP1	1681	glutathione S-transferase pi 1 [Source:HGNC Symbol;Acc:HGNC:4638]	ENOG4111VAU(O:Posttranslational modification, protein turnover, chaperones)	ENOG4111VAU(glutathione Stransferase)	K00799	GST, gst	map00480(Glutathione metabolism); map00980(Metabolism of xenobiotics by cytochrome P450); map00982(Drug metabolism - cytochrome P450); map00983(Drug metabolism - other enzymes); map01524(Platinum drug resistance); map05200(Pathways in cancer); map05204(Chemical carcinogenesis); map05225(Hepatocellular carcinoma); map05418(Fluid shear stress and atherosclerosis)		GO:2001237(biological_process:negative regulation of extrinsic apoptotic signaling pathway); GO:0071222(biological_process:cellular response to lipopolysaccharide); GO:0019207(molecular_function:kinase regulator activity); GO:0033591(biological_process:response to L-ascorbic acid); GO:0048147(biological_process:negative regulation of fibroblast proliferation); GO:0010804(biological_process:negati…	XP_011842419.1(PREDICTED: glutathione S-transferase P isoform X4 [Mandrillus leucophaeus])	sp|P09211|GSTP1_HUMAN(Glutathione S-transferase P OS=Homo sapiens OX=9606 GN=GSTP1 PE=1 SV=2)	2950
ENSG00000146376	3103	2713	2746	2021	1926	2132	38.87	36.81	39.36	26.06	27.18	27.41	38.3467	26.8833	-0.544526	3.02e-11	5.3e-09	down	ARHGAP18	4414	Rho GTPase activating protein 18 [Source:HGNC Symbol;Acc:HGNC:21035]	ENOG410XQ10(S:Function unknown)	ENOG410XQ10(Laminin, alpha)	K20639	ARHGAP18_28_40		PF00620.24(RhoGAP:RhoGAP domain)	GO:0005737(cellular_component:cytoplasm); GO:0051056(biological_process:regulation of small GTPase mediated signal transduction); GO:0007165(biological_process:signal transduction); GO:0005737(cellular_component:cytoplasm); GO:0005737(cellular_component:cytoplasm); GO:0016607(cellular_component:nuclear speck); GO:0005829(cellular_component:cytosol); GO:0005886(cellular_component:plasma membrane);…	NP_277050.2(rho GTPase-activating protein 18 [Homo sapiens])	sp|Q8N392|RHG18_HUMAN(Rho GTPase-activating protein 18 OS=Homo sapiens OX=9606 GN=ARHGAP18 PE=1 SV=3)	93663
ENSG00000164924	23338	20902	21260	18384	16815	18391.9	596.61	572.97	590.14	486.4	459.33	481.9	586.573	475.877	-0.340959	3.05e-11	5.3e-09	down	YWHAZ	5248	tyrosine 3-monooxygenase/tryptophan 5-monooxygenase activation protein zeta [Source:HGNC Symbol;Acc:HGNC:12855]	COG5040(T:Signal transduction mechanisms)	COG5040(Tyrosine 3-monooxygenase tryptophan 5-monooxygenase activation protein)	K16197	YWHAB_Q_Z	map04013(MAPK signaling pathway - fly); map04110(Cell cycle); map04114(Oocyte meiosis); map04151(PI3K-Akt signaling pathway); map04212(Longevity regulating pathway - worm); map04390(Hippo signaling pathway); map04391(Hippo signaling pathway - fly); map05161(Hepatitis B); map05203(Viral carcinogenesis)	PF00244.17(14-3-3:14-3-3 protein)	GO:0004497(molecular_function:monooxygenase activity); GO:0019904(molecular_function:protein domain specific binding); GO:0005739(cellular_component:mitochondrion); GO:0003723(molecular_function:RNA binding); GO:0005634(cellular_component:nucleus); GO:0005737(cellular_component:cytoplasm); GO:0004497(molecular_function:monooxygenase activity); GO:0055114(biological_process:oxidation-reduction pro…	AAH51814.1(YWHAZ protein, partial [Homo sapiens])	sp|Q5R651|1433Z_PONAB(14-3-3 protein zeta/delta OS=Pongo abelii OX=9601 GN=YWHAZ PE=2 SV=1)	7534
ENSG00000120697	477.2	511	502	1146	1069	1122	26.28	30.15	29.75	62.46	63.23	63.1	28.7267	62.93	1.10945	3.2e-11	5.5e-09	up	ALG5	1219	ALG5, dolichyl-phosphate beta-glucosyltransferase [Source:HGNC Symbol;Acc:HGNC:20266]	COG0463(L:Replication, recombination and repair)	COG0463(purine NTP-dependent helicase activity)	K00729	ALG5	map00510(N-Glycan biosynthesis)	PF00535.23(Glycos_transf_2:Glycosyl transferase family 2); PF13641.3(Glyco_tranf_2_3:Glycosyltransferase like family 2)	GO:0007368(biological_process:determination of left/right symmetry); GO:0006487(biological_process:protein N-linked glycosylation); GO:0005789(cellular_component:endoplasmic reticulum membrane); GO:0016021(cellular_component:integral component of membrane); GO:0016020(cellular_component:membrane); GO:0004169(molecular_function:dolichyl-phosphate-mannose-protein mannosyltransferase activity); GO:0…	XP_007958363.1(PREDICTED: dolichyl-phosphate beta-glucosyltransferase isoform X1 [Chlorocebus sabaeus])	sp|Q9Y673|ALG5_HUMAN(Dolichyl-phosphate beta-glucosyltransferase OS=Homo sapiens OX=9606 GN=ALG5 PE=1 SV=1)	29880
ENSG00000265972	1782	1572	1640	2829	2429	2758	35.04	33.67	36.18	57.72	52.95	55.89	34.9633	55.52	0.630705	3.33e-11	5.67e-09	up	TXNIP	2926	thioredoxin interacting protein [Source:HGNC Symbol;Acc:HGNC:16952]	ENOG41102NY(K:Transcription)	ENOG41102NY(Polymerase (RNA) III (DNA directed) polypeptide G)	K20910	TXNIP	map04621(NOD-like receptor signaling pathway)	PF00339.26(Arrestin_N:Arrestin (or S-antigen), N-terminal domain); PF02752.19(Arrestin_C:Arrestin (or S-antigen), C-terminal domain)	GO:0071228(biological_process:cellular response to tumor cell); GO:0048008(biological_process:platelet-derived growth factor receptor signaling pathway); GO:0004857(molecular_function:enzyme inhibitor activity); GO:0043086(biological_process:negative regulation of catalytic activity); GO:0007049(biological_process:cell cycle); GO:0005737(cellular_component:cytoplasm); GO:0032355(biological_proces…	NP_006463.3(thioredoxin-interacting protein isoform 1 [Homo sapiens])	sp|Q9H3M7|TXNIP_HUMAN(Thioredoxin-interacting protein OS=Homo sapiens OX=9606 GN=TXNIP PE=1 SV=1)	10628
ENSG00000158966	455	366	351	923	807	942	4.49	4.52	3.8	9.21	8.69	9.53	4.27	9.14333	1.13886	3.46e-11	5.73e-09	up	CACHD1	5938	cache domain containing 1 [Source:HGNC Symbol;Acc:HGNC:29314]	ENOG410XPDX(S:Function unknown)	ENOG410XPDX(Calcium channel, voltage-dependent, alpha 2 delta subunit)				PF08399.8(VWA_N:VWA N-terminal); PF02743.15(dCache_1:Cache domain); PF00092.25(VWA:von Willebrand factor type A domain); PF13519.3(VWA_2:von Willebrand factor type A domain)	GO:0016021(cellular_component:integral component of membrane); GO:0016020(cellular_component:membrane); GO:0016021(cellular_component:integral component of membrane); GO:0006811(biological_process:ion transport); GO:0006816(biological_process:calcium ion transport); GO:0070588(biological_process:calcium ion transmembrane transport); GO:0005891(cellular_component:voltage-gated calcium channel comp…	Q5VU97.2(RecName: Full=VWFA and cache domain-containing protein 1; Short=Cache domain-containing protein 1; Flags: Precursor)	sp|Q5VU97|CAHD1_HUMAN(VWFA and cache domain-containing protein 1 OS=Homo sapiens OX=9606 GN=CACHD1 PE=2 SV=2)	57685
ENSG00000180776	3929	3543	3623	2820	2664	2759	52.39	49.07	52.28	37.58	37.95	38.63	51.2467	38.0533	-0.479556	3.45e-11	5.77e-09	down	ZDHHC20	5338	zinc finger DHHC-type containing 20 [Source:HGNC Symbol;Acc:HGNC:20749]	COG5273(S:Function unknown)	COG5273(Zinc finger, DHHC-type containing)	K20028	ZDHHC2_15_20		PF01529.17(zf-DHHC:DHHC palmitoyltransferase)	GO:0005737(cellular_component:cytoplasm); GO:0016020(cellular_component:membrane); GO:0016020(cellular_component:membrane); GO:0016021(cellular_component:integral component of membrane); GO:0046872(molecular_function:metal ion binding); GO:0016740(molecular_function:transferase activity); GO:0005794(cellular_component:Golgi apparatus); GO:0016746(molecular_function:transferase activity, transferr…	XP_009424990.2(probable palmitoyltransferase ZDHHC20 isoform X7 [Pan troglodytes])	sp|Q5W0Z9|ZDH20_HUMAN(Palmitoyltransferase ZDHHC20 OS=Homo sapiens OX=9606 GN=ZDHHC20 PE=1 SV=1)	253832
ENSG00000143164	2118.48	1852.16	2059.63	1225.84	1194.58	1259.12	41.4	35.94	43.01	23.66	24.93	24.72	40.1167	24.4367	-0.763726	3.43e-11	5.79e-09	down	DCAF6	3522	DDB1 and CUL4 associated factor 6 [Source:HGNC Symbol;Acc:HGNC:30002]	ENOG410XQZP(S:Function unknown); ENOG410XSA8(S:Function unknown); ENOG410XWAR(S:Function unknown)	ENOG410XQZP(ddb1 and cul4 associated factor); ENOG410XSA8(ddb1 and cul4 associated factor); ENOG410XWAR(DDB1 and CUL4 associated factor 6)	K11795	IQWD1, NRIP, ARCAP		PF00400.29(WD40:WD domain, G-beta repeat)	GO:0005737(cellular_component:cytoplasm); GO:0005515(molecular_function:protein binding); GO:0005634(cellular_component:nucleus); GO:0005634(cellular_component:nucleus); GO:0005829(cellular_component:cytosol); GO:0016567(biological_process:protein ubiquitination); GO:0005925(cellular_component:focal adhesion); GO:0005515(molecular_function:protein binding); GO:0005654(cellular_component:nucleopla…	NP_001185886.1(DDB1- and CUL4-associated factor 6 isoform d [Homo sapiens])	sp|Q58WW2|DCAF6_HUMAN(DDB1- and CUL4-associated factor 6 OS=Homo sapiens OX=9606 GN=DCAF6 PE=1 SV=1)	55827
ENSG00000180198	3427.07	2927.5	2894.43	4663.39	4362.25	4545.88	130.28	127.2	122.21	175.81	174.53	170.5	126.563	173.613	0.50386	3.66e-11	6e-09	up	RCC1	2844	regulator of chromosome condensation 1 [Source:HGNC Symbol;Acc:HGNC:1913]	COG5184(D:Cell cycle control, cell division, chromosome partitioning); COG5184(Z:Cytoskeleton)	COG5184(regulator of chromosome condensation); COG5184(regulator of chromosome condensation)	K11493	RCC1		PF00415.15(RCC1:Regulator of chromosome condensation (RCC1) repeat); PF13540.3(RCC1_2:Regulator of chromosome condensation (RCC1) repeat)	GO:0005737(cellular_component:cytoplasm); GO:0016032(biological_process:viral process); GO:0042393(molecular_function:histone binding); GO:0043547(biological_process:positive regulation of GTPase activity); GO:0000082(biological_process:G1/S transition of mitotic cell cycle); GO:0031965(cellular_component:nuclear membrane); GO:0007052(biological_process:mitotic spindle organization); GO:0005087(m…	XP_005617300.1(regulator of chromosome condensation isoform X2 [Canis lupus familiaris])	sp|P18754|RCC1_HUMAN(Regulator of chromosome condensation OS=Homo sapiens OX=9606 GN=RCC1 PE=1 SV=1)	1104
ENSG00000095739	2026	1717	1729	1189	990	1098	71.17	66.04	66.81	42.51	37.97	39.92	68.0067	40.1333	-0.7901	3.91e-11	6.34e-09	down	BAMBI	1884	BMP and activin membrane bound inhibitor [Source:HGNC Symbol;Acc:HGNC:30251]	ENOG4110R2C(O:Posttranslational modification, protein turnover, chaperones)	ENOG4110R2C(BMP and activin membrane-bound inhibitor homolog (Xenopus laevis))	K10162	BAMBI	map04310(Wnt signaling pathway); map04350(TGF-beta signaling pathway)		GO:0005737(cellular_component:cytoplasm); GO:0008284(biological_process:positive regulation of cell proliferation); GO:0032092(biological_process:positive regulation of protein binding); GO:0016477(biological_process:cell migration); GO:0010718(biological_process:positive regulation of epithelial to mesenchymal transition); GO:0090263(biological_process:positive regulation of canonical Wnt signal…	EAW86030.1(BMP and activin membrane-bound inhibitor homolog (Xenopus laevis), isoform CRA_a [Homo sapiens])	sp|Q13145|BAMBI_HUMAN(BMP and activin membrane-bound inhibitor homolog OS=Homo sapiens OX=9606 GN=BAMBI PE=1 SV=1)	25805
ENSG00000148677	429	413	389	157	152	148	12.65	13.36	12.61	4.73	4.9	4.52	12.8733	4.71667	-1.48003	3.95e-11	6.35e-09	down	ANKRD1	1979	ankyrin repeat domain 1 [Source:HGNC Symbol;Acc:HGNC:15819]	COG0666(J:Translation, ribosomal structure and biogenesis)	COG0666(Part of ribonuclease P, a protein complex that generates mature tRNA molecules by cleaving their 5'-ends (By similarity))	K21433	ANKRD1		PF12796.4(Ank_2:Ankyrin repeats (3 copies)); PF13857.3(Ank_5:Ankyrin repeats (many copies)); PF13637.3(Ank_4:Ankyrin repeats (many copies)); PF00023.27(Ank:Ankyrin repeat); PF13606.3(Ank_3:Ankyrin repeat)	GO:0071222(biological_process:cellular response to lipopolysaccharide); GO:0005515(molecular_function:protein binding); GO:0043065(biological_process:positive regulation of apoptotic process); GO:0005737(cellular_component:cytoplasm); GO:0005634(cellular_component:nucleus); GO:0071356(biological_process:cellular response to tumor necrosis factor); GO:0071222(biological_process:cellular response t…	XP_006880391.1(PREDICTED: ankyrin repeat domain-containing protein 1 [Elephantulus edwardii])	sp|Q15327|ANKR1_HUMAN(Ankyrin repeat domain-containing protein 1 OS=Homo sapiens OX=9606 GN=ANKRD1 PE=1 SV=2)	27063
ENSG00000108175	3509.01	3178	3113	2487	2318	2526	25.62	27.88	25.2	19.02	18.97	19.73	26.2333	19.24	-0.469702	4.03e-11	6.41e-09	down	ZMIZ1	7615	zinc finger MIZ-type containing 1 [Source:HGNC Symbol;Acc:HGNC:16493]	ENOG410XQ2E(S:Function unknown)	ENOG410XQ2E(-)				PF02891.17(zf-MIZ:MIZ/SP-RING zinc finger); PF11789.5(zf-Nse:Zinc-finger of the MIZ type in Nse subunit)	GO:0016607(cellular_component:nuclear speck); GO:0005737(cellular_component:cytoplasm); GO:0001701(biological_process:in utero embryonic development); GO:0007569(biological_process:cell aging); GO:0048589(biological_process:developmental growth); GO:0001570(biological_process:vasculogenesis); GO:0048146(biological_process:positive regulation of fibroblast proliferation); GO:0048844(biological_pro…	XP_015311608.1(PREDICTED: zinc finger MIZ domain-containing protein 1 isoform X2 [Macaca fascicularis])	sp|Q9ULJ6|ZMIZ1_HUMAN(Zinc finger MIZ domain-containing protein 1 OS=Homo sapiens OX=9606 GN=ZMIZ1 PE=1 SV=3)	57178
ENSG00000188257	3661	3406	3359	2573	2222	2348	297.5	308.07	301.6	213.73	198.34	197.09	302.39	203.053	-0.597569	4.2e-11	6.63e-09	down	PLA2G2A	1306	phospholipase A2 group IIA [Source:HGNC Symbol;Acc:HGNC:9031]	ENOG411283D(I:Lipid transport and metabolism)	ENOG411283D(phospholipase A2 group)	K01047	PLA2G, SPLA2	map00564(Glycerophospholipid metabolism); map00565(Ether lipid metabolism); map00590(Arachidonic acid metabolism); map00591(Linoleic acid metabolism); map00592(alpha-Linolenic acid metabolism); map04014(Ras signaling pathway); map04270(Vascular smooth muscle contraction); map04972(Pancreatic secretion); map04975(Fat digestion and absorption)		GO:0006654(biological_process:phosphatidic acid biosynthetic process); GO:0034374(biological_process:low-density lipoprotein particle remodeling); GO:0005783(cellular_component:endoplasmic reticulum); GO:0005789(cellular_component:endoplasmic reticulum membrane); GO:0036149(biological_process:phosphatidylinositol acyl-chain remodeling); GO:0043227(cellular_component:membrane-bounded organelle); G…	NP_000291.1(phospholipase A2, membrane associated precursor [Homo sapiens])	sp|P14555|PA2GA_HUMAN(Phospholipase A2, membrane associated OS=Homo sapiens OX=9606 GN=PLA2G2A PE=1 SV=2)	5320
ENSG00000146904	2051	1764	1814	2829	2696	2849.35	42.77	38.91	39.72	56.99	55.62	58.46	40.4667	57.0233	0.523084	4.32e-11	6.76e-09	up	EPHA1	3310	EPH receptor A1 [Source:HGNC Symbol;Acc:HGNC:3385]	COG0515(S:Function unknown)	COG0515(LIM protein)	K05102	EPHA1, EPH	map04360(Axon guidance)	PF07714.14(Pkinase_Tyr:Protein tyrosine kinase); PF01404.16(Ephrin_lbd:Ephrin receptor ligand binding domain); PF00069.22(Pkinase:Protein kinase domain); PF00041.18(fn3:Fibronectin type III domain); PF00536.27(SAM_1:SAM domain (Sterile alpha motif)); PF07647.14(SAM_2:SAM domain (Sterile alpha motif)); PF14575.3(EphA2_TM:Ephrin type-A receptor 2 transmembrane domain); PF07699.10(Ephrin_rec_like:Pu…	GO:0008284(biological_process:positive regulation of cell proliferation); GO:0030336(biological_process:negative regulation of cell migration); GO:0030335(biological_process:positive regulation of cell migration); GO:0006469(biological_process:negative regulation of protein kinase activity); GO:0034446(biological_process:substrate adhesion-dependent cell spreading); GO:0051496(biological_process:…	NP_005223.4(ephrin type-A receptor 1 precursor [Homo sapiens])	sp|P21709|EPHA1_HUMAN(Ephrin type-A receptor 1 OS=Homo sapiens OX=9606 GN=EPHA1 PE=1 SV=4)	2041
ENSG00000143153	18240.3	16534.6	16635.2	14397.6	13069.3	14433.2	489.21	487.88	487.69	393.35	380.39	395.99	488.26	389.91	-0.346927	4.83e-11	7.48e-09	down	ATP1B1	2608	ATPase Na+/K+ transporting subunit beta 1 [Source:HGNC Symbol;Acc:HGNC:804]	ENOG411150A(U:Intracellular trafficking, secretion, and vesicular transport)	ENOG411150A(ATPase, Na K transporting, beta)	K01540	ATP1B, CD298	map04022(cGMP-PKG signaling pathway); map04024(cAMP signaling pathway); map04260(Cardiac muscle contraction); map04261(Adrenergic signaling in cardiomyocytes); map04911(Insulin secretion); map04918(Thyroid hormone synthesis); map04919(Thyroid hormone signaling pathway); map04925(Aldosterone synthesis and secretion); map04960(Aldosterone-regulated sodium reabsorption); map04961(Endocrine and other…	PF00287.15(Na_K-ATPase:Sodium / potassium ATPase beta chain)	GO:0008022(molecular_function:protein C-terminus binding); GO:1903779(biological_process:regulation of cardiac conduction); GO:1903278(biological_process:positive regulation of sodium ion export from cell); GO:0008144(molecular_function:drug binding); GO:0098779(biological_process:mitophagy in response to mitochondrial depolarization); GO:0005901(cellular_component:caveola); GO:0050900(biological…	NP_001668.1(sodium/potassium-transporting ATPase subunit beta-1 [Homo sapiens])	sp|P05026|AT1B1_HUMAN(Sodium/potassium-transporting ATPase subunit beta-1 OS=Homo sapiens OX=9606 GN=ATP1B1 PE=1 SV=1)	481
ENSG00000100442	2274.82	2068.58	2132.79	3274.43	2963.27	3266.64	116.66	115.61	118.98	168.86	162.26	170.59	117.083	167.237	0.501569	4.93e-11	7.56e-09	up	FKBP3	1684	FKBP prolyl isomerase 3 [Source:HGNC Symbol;Acc:HGNC:3719]	COG0545(O:Posttranslational modification, protein turnover, chaperones)	COG0545(Peptidyl-prolyl cis-trans isomerase)	K09570	FKBP3		PF00254.25(FKBP_C:FKBP-type peptidyl-prolyl cis-trans isomerase)	GO:0000413(biological_process:protein peptidyl-prolyl isomerization); GO:0006457(biological_process:protein folding); GO:0003755(molecular_function:peptidyl-prolyl cis-trans isomerase activity); GO:0003723(molecular_function:RNA binding); GO:0005634(cellular_component:nucleus); GO:0016853(molecular_function:isomerase activity); GO:0003755(molecular_function:peptidyl-prolyl cis-trans isomerase act…	XP_005956484.1(PREDICTED: peptidyl-prolyl cis-trans isomerase FKBP3 [Pantholops hodgsonii])	sp|Q00688|FKBP3_HUMAN(Peptidyl-prolyl cis-trans isomerase FKBP3 OS=Homo sapiens OX=9606 GN=FKBP3 PE=1 SV=1)	2287
ENSG00000165802	3319	2888	2982	4434	4108	4354	61.15	57.75	61.21	82.81	81.47	83.2	60.0367	82.4933	0.438473	5.12e-11	7.72e-09	up	NSMF	3577	NMDA receptor synaptonuclear signaling and neuronal migration factor [Source:HGNC Symbol;Acc:HGNC:29843]	ENOG410YVK8(K:Transcription)	ENOG410YVK8(Nasal embryonic LHRH factor)				PF14252.3(DUF4347:Domain of unknown function (DUF4347))	GO:0071371(biological_process:cellular response to gonadotropin stimulus); GO:0048814(biological_process:regulation of dendrite morphogenesis); GO:0005719(cellular_component:nuclear euchromatin); GO:0071230(biological_process:cellular response to amino acid stimulus); GO:0048306(molecular_function:calcium-dependent protein binding); GO:0030863(cellular_component:cortical cytoskeleton); GO:0031965…	NP_001124442.1(NMDA receptor synaptonuclear signaling and neuronal migration factor isoform c [Homo sapiens])	sp|Q6X4W1|NSMF_HUMAN(NMDA receptor synaptonuclear signaling and neuronal migration factor OS=Homo sapiens OX=9606 GN=NSMF PE=1 SV=1)	26012
ENSG00000118523	1927.99	1960	1893	1147	939	1026	47.03	52.38	50.72	28.56	25.01	25.88	50.0433	26.4833	-0.947672	5.18e-11	7.75e-09	down	CCN2	2338	cellular communication network factor 2 [Source:HGNC Symbol;Acc:HGNC:2500]	ENOG4111F77(S:Function unknown)	ENOG4111F77(-)	K06827	CTGF	map04371(Apelin signaling pathway); map04390(Hippo signaling pathway)	PF00007.19(Cys_knot:Cystine-knot domain); PF00093.15(VWC:von Willebrand factor type C domain); PF00219.15(IGFBP:Insulin-like growth factor binding protein); PF00090.16(TSP_1:Thrombospondin type 1 domain)	GO:0070318(biological_process:positive regulation of G0 to G1 transition); GO:0008022(molecular_function:protein C-terminus binding); GO:0030324(biological_process:lung development); GO:0034059(biological_process:response to anoxia); GO:0005794(cellular_component:Golgi apparatus); GO:0050867(biological_process:positive regulation of cell activation); GO:0051385(biological_process:response to mine…	P29279.2(RecName: Full=Connective tissue growth factor; AltName: Full=CCN family member 2; AltName: Full=Hypertrophic chondrocyte-specific protein 24; AltName: Full=Insulin-like growth factor-binding protein 8; Short=IBP-8; Short=IGF-binding protein 8; Short=IGFBP-8; Flags: Precursor)	sp|P29279|CTGF_HUMAN(Connective tissue growth factor OS=Homo sapiens OX=9606 GN=CTGF PE=1 SV=2)	1490
ENSG00000170373	408	395.98	317	902.99	845	900.91	61.1	64.13	45.05	125.54	125.46	128.81	56.76	126.603	1.18994	5.11e-11	7.77e-09	up	CST1	760	cystatin SN [Source:HGNC Symbol;Acc:HGNC:2473]	ENOG4112CFJ(O:Posttranslational modification, protein turnover, chaperones)	ENOG4112CFJ(Cystatin)	K13897	CST1	map04970(Salivary secretion)	PF00031.18(Cystatin:Cystatin domain); PF16845.2(SQAPI:Aspartic acid proteinase inhibitor)	GO:0070062(cellular_component:extracellular exosome); GO:0001580(biological_process:detection of chemical stimulus involved in sensory perception of bitter taste); GO:0005515(molecular_function:protein binding); GO:0004869(molecular_function:cysteine-type endopeptidase inhibitor activity); GO:0010951(biological_process:negative regulation of endopeptidase activity); GO:0005515(molecular_function:…	NP_001889.2(cystatin-SN precursor [Homo sapiens])	sp|P01037|CYTN_HUMAN(Cystatin-SN OS=Homo sapiens OX=9606 GN=CST1 PE=1 SV=3)	1469
ENSG00000204899	316	323	310	734	662	708	8.13	9.1	8.76	19.27	18.6	18.83	8.66333	18.9	1.09565	5.36e-11	7.88e-09	up	MZT1	2231	mitotic spindle organizing protein 1 [Source:HGNC Symbol;Acc:HGNC:33830]	ENOG410XVXZ(O:Posttranslational modification, protein turnover, chaperones)	ENOG410XVXZ(organizing protein)	K18633	MZT1, GIP1, GIP2		PF12554.5(MOZART1:Mitotic-spindle organizing gamma-tubulin ring associated)	GO:0033566(biological_process:gamma-tubulin complex localization); GO:0008274(cellular_component:gamma-tubulin ring complex); GO:0005737(cellular_component:cytoplasm); GO:0005856(cellular_component:cytoskeleton); GO:0005515(molecular_function:protein binding); GO:0005813(cellular_component:centrosome); GO:0005815(cellular_component:microtubule organizing center); GO:0005819(cellular_component:spi…	XP_015354297.1(PREDICTED: mitotic-spindle organizing protein 1 [Marmota marmota marmota])	sp|Q08AG7|MZT1_HUMAN(Mitotic-spindle organizing protein 1 OS=Homo sapiens OX=9606 GN=MZT1 PE=1 SV=2)	440145
ENSG00000197930	3704.32	3644.31	3542.88	5815.99	5272	5553.74	56.22	62.95	63.92	88.16	79.84	87.15	61.03	85.05	0.558792	5.32e-11	7.89e-09	up	ERO1A	5139	endoplasmic reticulum oxidoreductase 1 alpha [Source:HGNC Symbol;Acc:HGNC:13280]	COG5061(O:Posttranslational modification, protein turnover, chaperones); COG5061(U:Intracellular trafficking, secretion, and vesicular transport)	COG5061(S. cerevisiae); COG5061(S. cerevisiae)	K10950	ERO1L	map04141(Protein processing in endoplasmic reticulum); map05110(Vibrio cholerae infection)	PF04137.12(ERO1:Endoplasmic Reticulum Oxidoreductin 1 (ERO1))	GO:0005783(cellular_component:endoplasmic reticulum); GO:0055114(biological_process:oxidation-reduction process); GO:0005783(cellular_component:endoplasmic reticulum); GO:0003756(molecular_function:protein disulfide isomerase activity); GO:0016671(molecular_function:oxidoreductase activity, acting on a sulfur group of donors, disulfide as acceptor); GO:0016020(cellular_component:membrane); GO:001…	NP_055399.1(ERO1-like protein alpha precursor [Homo sapiens])	sp|Q96HE7|ERO1A_HUMAN(ERO1-like protein alpha OS=Homo sapiens OX=9606 GN=ERO1A PE=1 SV=2)	30001
ENSG00000118689	1458.62	1343.4	1330.37	908.49	817.09	873.46	10.48	10.54	10.49	6.67	6.41	6.49	10.5033	6.52333	-0.720479	5.49e-11	7.93e-09	down	FOXO3	7308	forkhead box O3 [Source:HGNC Symbol;Acc:HGNC:3821]	COG5025(K:Transcription)	COG5025(forkhead box)	K09408	FOXO3	map01521(EGFR tyrosine kinase inhibitor resistance); map04062(Chemokine signaling pathway); map04068(FoxO signaling pathway); map04137(Mitophagy - animal); map04151(PI3K-Akt signaling pathway); map04152(AMPK signaling pathway); map04211(Longevity regulating pathway); map04212(Longevity regulating pathway - worm); map04213(Longevity regulating pathway - multiple species); map04218(Cellular senesce…	PF16675.2(FOXO_KIX_bdg:KIX-binding domain of forkhead box O, CR2); PF00250.15(Forkhead:Forkhead domain); PF16676.2(FOXO-TAD:Transactivation domain of FOXO protein family)	GO:0033209(biological_process:tumor necrosis factor-mediated signaling pathway); GO:0097192(biological_process:extrinsic apoptotic signaling pathway in absence of ligand); GO:0042593(biological_process:glucose homeostasis); GO:0043525(biological_process:positive regulation of neuron apoptotic process); GO:0006355(biological_process:regulation of transcription, DNA-templated); GO:0003700(molecular…	NP_001446.1(forkhead box protein O3 [Homo sapiens])	sp|O43524|FOXO3_HUMAN(Forkhead box protein O3 OS=Homo sapiens OX=9606 GN=FOXO3 PE=1 SV=1)	2309
ENSG00000139372	2319	2220	2265	1502	1350	1550	45.66	47.96	50.17	29.87	28.36	32.09	47.93	30.1067	-0.68136	5.58e-11	7.94e-09	down	TDG	3183	thymine DNA glycosylase [Source:HGNC Symbol;Acc:HGNC:11700]	COG3663(L:Replication, recombination and repair)	COG3663(U mismatch-specific DNA glycosylase)	K20813	TDG	map03410(Base excision repair)	PF03167.16(UDG:Uracil DNA glycosylase superfamily)	GO:0006281(biological_process:DNA repair); GO:0019104(molecular_function:DNA N-glycosylase activity); GO:0005634(cellular_component:nucleus); GO:0005634(cellular_component:nucleus); GO:0005654(cellular_component:nucleoplasm); GO:0016787(molecular_function:hydrolase activity); GO:0003677(molecular_function:DNA binding); GO:0005886(cellular_component:plasma membrane); GO:0006325(biological_process:…	AAC50540.1(G/T mismatch-specific thymine DNA glycosylase [Homo sapiens])	sp|Q13569|TDG_HUMAN(G/T mismatch-specific thymine DNA glycosylase OS=Homo sapiens OX=9606 GN=TDG PE=1 SV=2)	6996
ENSG00000111816	499.77	413.56	532.45	1174.26	1085.22	1226.91	1.93	1.75	2.27	4.66	4.61	4.94	1.98333	4.73667	1.21762	5.45e-11	7.95e-09	up	FRK	13363	fyn related Src family tyrosine kinase [Source:HGNC Symbol;Acc:HGNC:3955]	COG0515(I:Lipid transport and metabolism)	COG0515(Mitochondrial membrane ATP synthase (F(1)F(0) ATP synthase or Complex V) produces ATP from ADP in the presence of a proton gradient across the membrane which is generated by electron transport complexes of the respiratory chain. F-type ATPases consist of two structural domains, F(1) - containing the extramembraneous catalytic core, and F(0) - containing the membrane proton channel, linked…	K08892	FRK, PTK5	map04013(MAPK signaling pathway - fly)	PF07714.14(Pkinase_Tyr:Protein tyrosine kinase); PF00069.22(Pkinase:Protein kinase domain); PF00017.21(SH2:SH2 domain); PF00018.25(SH3_1:SH3 domain); PF07653.14(SH3_2:Variant SH3 domain); PF14604.3(SH3_9:Variant SH3 domain)	GO:0005737(cellular_component:cytoplasm); GO:0008285(biological_process:negative regulation of cell proliferation); GO:0005524(molecular_function:ATP binding); GO:0005515(molecular_function:protein binding); GO:0006468(biological_process:protein phosphorylation); GO:0004672(molecular_function:protein kinase activity); GO:0004713(molecular_function:protein tyrosine kinase activity); GO:0005634(cel…	NP_002022.1(tyrosine-protein kinase FRK [Homo sapiens])	sp|P42685|FRK_HUMAN(Tyrosine-protein kinase FRK OS=Homo sapiens OX=9606 GN=FRK PE=1 SV=1)	2444
ENSG00000167797	2589	2304	2127	1543	1468	1586	132.59	130.43	118.97	82.79	81.29	83.06	127.33	82.38	-0.660446	5.56e-11	7.96e-09	down	CDK2AP2	1692	cyclin dependent kinase 2 associated protein 2 [Source:HGNC Symbol;Acc:HGNC:30833]	ENOG41126TJ(T:Signal transduction mechanisms)	ENOG41126TJ(cyclin-dependent kinase 2 associated protein)						XP_014202376.1(PREDICTED: cyclin-dependent kinase 2-associated protein 2 isoform X1 [Pan paniscus])	sp|O75956|CDKA2_HUMAN(Cyclin-dependent kinase 2-associated protein 2 OS=Homo sapiens OX=9606 GN=CDK2AP2 PE=1 SV=1)	10263
ENSG00000197622	3321.02	3036.11	2965.24	2396.4	2148.56	2374.9	68.2	68.06	67.8	51.91	49.77	52.09	68.02	51.2567	-0.481421	6.05e-11	8.53e-09	down	CDC42SE1	3498	CDC42 small effector 1 [Source:HGNC Symbol;Acc:HGNC:17719]	ENOG4112BYQ(U:Intracellular trafficking, secretion, and vesicular transport)	ENOG4112BYQ(CDC42 small effector 1)				PF00786.25(PBD:P21-Rho-binding domain)	GO:0005737(cellular_component:cytoplasm); GO:0005856(cellular_component:cytoskeleton); GO:0006909(biological_process:phagocytosis); GO:0034260(biological_process:negative regulation of GTPase activity); GO:0005095(molecular_function:GTPase inhibitor activity); GO:0008360(biological_process:regulation of cell shape); GO:0007165(biological_process:signal transduction); GO:0005886(cellular_component…	EPQ15003.1(CDC42 small effector protein 1 [Myotis brandtii])	sp|Q9NRR8|C42S1_HUMAN(CDC42 small effector protein 1 OS=Homo sapiens OX=9606 GN=CDC42SE1 PE=1 SV=1)	56882
ENSG00000001617	335	325	311	686	647	700	5.74	5.89	5.95	12.21	12.55	12.53	5.86	12.43	1.0141	6.25e-11	8.74e-09	up	SEMA3F	3607	semaphorin 3F [Source:HGNC Symbol;Acc:HGNC:10728]	ENOG410XQZC(S:Function unknown)	ENOG410XQZC(Sema domain, immunoglobulin domain (Ig), transmembrane domain (TM) and short cytoplasmic domain, (Semaphorin))	K06840	SEMA3	map04360(Axon guidance)	PF01403.16(Sema:Sema domain); PF13927.3(Ig_3:Immunoglobulin domain); PF07679.13(I-set:Immunoglobulin I-set domain); PF00047.22(ig:Immunoglobulin domain)	GO:0021785(biological_process:branchiomotor neuron axon guidance); GO:0038191(molecular_function:neuropilin binding); GO:0045499(molecular_function:chemorepellent activity); GO:0030215(molecular_function:semaphorin receptor binding); GO:0061549(biological_process:sympathetic ganglion development); GO:0048843(biological_process:negative regulation of axon extension involved in axon guidance); GO:0…	AAH42914.1(Sema domain, immunoglobulin domain (Ig), short basic domain, secreted, (semaphorin) 3F [Homo sapiens])	sp|Q13275|SEM3F_HUMAN(Semaphorin-3F OS=Homo sapiens OX=9606 GN=SEMA3F PE=2 SV=2)	6405
ENSG00000155850	1986	1839	1940	1235	1210	1238	12.86	13	13.78	8.17	8.55	8.29	13.2133	8.33667	-0.697965	6.62e-11	9.1e-09	down	SLC26A2	8080	solute carrier family 26 member 2 [Source:HGNC Symbol;Acc:HGNC:10994]	COG0659(U:Intracellular trafficking, secretion, and vesicular transport)	COG0659(mitochondrial fission factor)	K14701	SLC26A2, DTD		PF00916.17(Sulfate_transp:Sulfate permease family); PF01740.18(STAS:STAS domain)	GO:0001503(biological_process:ossification); GO:0019531(molecular_function:oxalate transmembrane transporter activity); GO:0015701(biological_process:bicarbonate transport); GO:0070062(cellular_component:extracellular exosome); GO:0015301(molecular_function:anion:anion antiporter activity); GO:0042391(biological_process:regulation of membrane potential); GO:1902476(biological_process:chloride tra…	XP_016809512.1(sulfate transporter isoform X1 [Pan troglodytes])	sp|P50443|S26A2_HUMAN(Sulfate transporter OS=Homo sapiens OX=9606 GN=SLC26A2 PE=1 SV=2)	1836
ENSG00000143157	3503	3178	3082	2362	2121	2467	32.61	31.14	30.64	21.78	21.44	22.91	31.4633	22.0433	-0.54183	6.61e-11	9.17e-09	down	POGK	6254	pogo transposable element derived with KRAB domain [Source:HGNC Symbol;Acc:HGNC:18800]	ENOG4110CDI(S:Function unknown)	ENOG4110CDI(tigger transposable element derived)				PF03184.16(DDE_1:DDE superfamily endonuclease); PF09607.7(BrkDBD:Brinker DNA-binding domain); PF01352.24(KRAB:KRAB box); PF03221.13(HTH_Tnp_Tc5:Tc5 transposase DNA-binding domain)	GO:0005634(cellular_component:nucleus); GO:0005622(cellular_component:intracellular); GO:0003677(molecular_function:DNA binding); GO:0006355(biological_process:regulation of transcription, DNA-templated); GO:0005622(cellular_component:intracellular); GO:0003676(molecular_function:nucleic acid binding); GO:0005634(cellular_component:nucleus); GO:0005515(molecular_function:protein binding); GO:0007…	XP_011758667.1(pogo transposable element with KRAB domain isoform X1 [Macaca nemestrina])	sp|Q9P215|POGK_HUMAN(Pogo transposable element with KRAB domain OS=Homo sapiens OX=9606 GN=POGK PE=1 SV=2)	57645
ENSG00000100441	3505.44	3233.91	3195.02	2498.75	2405.48	2532.22	36.14	38.24	35.25	27.08	29.28	28.24	36.5433	28.2	-0.468825	7.15e-11	9.77e-09	down	KHNYN	6778	KH and NYN domain containing [Source:HGNC Symbol;Acc:HGNC:20166]	ENOG410ZNK1(S:Function unknown)	ENOG410ZNK1(negative regulation of proteasomal ubiquitin-dependent protein catabolic process)				PF11977.5(RNase_Zc3h12a:Zc3h12a-like Ribonuclease NYN domain)	GO:0003723(molecular_function:RNA binding); GO:0003674(molecular_function:molecular_function); GO:0008150(biological_process:biological_process); GO:0005575(cellular_component:cellular_component); GO:0003723(molecular_function:RNA binding)	XP_011534892.1(protein KHNYN isoform X1 [Homo sapiens])	sp|O15037|KHNYN_HUMAN(Protein KHNYN OS=Homo sapiens OX=9606 GN=KHNYN PE=1 SV=3)	23351
ENSG00000183691	285	260	271	72	75	84	8.86	8.86	9.26	2.28	2.55	2.7	8.99333	2.51	-1.87043	7.47e-11	1.01e-08	down	NOG	1892	noggin [Source:HGNC Symbol;Acc:HGNC:7866]	ENOG410Z62S(O:Posttranslational modification, protein turnover, chaperones)	ENOG410Z62S(K04658 noggin)	K04658	NOG	map04350(TGF-beta signaling pathway)	PF05806.9(Noggin:Noggin)	GO:2001234(biological_process:negative regulation of apoptotic signaling pathway); GO:0048712(biological_process:negative regulation of astrocyte differentiation); GO:0030514(biological_process:negative regulation of BMP signaling pathway); GO:0045596(biological_process:negative regulation of cell differentiation); GO:0005615(cellular_component:extracellular space); GO:0010628(biological_process:…	XP_007176240.1(PREDICTED: noggin [Balaenoptera acutorostrata scammoni])	sp|Q13253|NOGG_HUMAN(Noggin OS=Homo sapiens OX=9606 GN=NOG PE=1 SV=1)	9241
ENSG00000151239	2890.87	2550	2685	3939	3810	3982	55.44	52.34	56.82	77.79	78.27	79.91	54.8667	78.6567	0.479197	7.71e-11	1.03e-08	up	TWF1	3320	twinfilin actin binding protein 1 [Source:HGNC Symbol;Acc:HGNC:9620]	ENOG410XS1J(S:Function unknown)	ENOG410XS1J(Twinfilin, actin-binding protein, homolog)	K08870	TWF			GO:0030016(cellular_component:myofibril); GO:0015629(cellular_component:actin cytoskeleton); GO:0003785(molecular_function:actin monomer binding); GO:0051016(biological_process:barbed-end actin filament capping); GO:0005546(molecular_function:phosphatidylinositol-4,5-bisphosphate binding); GO:0018108(biological_process:peptidyl-tyrosine phosphorylation); GO:0030175(cellular_component:filopodium);…	XP_008702935.1(PREDICTED: twinfilin-1 [Ursus maritimus])	sp|Q12792|TWF1_HUMAN(Twinfilin-1 OS=Homo sapiens OX=9606 GN=TWF1 PE=1 SV=3)	5756
ENSG00000006831	1695	1481	1543	2383	2260	2436	23.84	23.12	23.41	33.69	33.72	34.6	23.4567	34.0033	0.534412	7.65e-11	1.03e-08	up	ADIPOR2	3971	adiponectin receptor 2 [Source:HGNC Symbol;Acc:HGNC:24041]	COG1272(S:Function unknown)	COG1272(Channel protein (Hemolysin III family)	K07297	ADIPOR	map04152(AMPK signaling pathway); map04211(Longevity regulating pathway); map04920(Adipocytokine signaling pathway); map04932(Non-alcoholic fatty liver disease (NAFLD))	PF03006.17(HlyIII:Haemolysin-III related)	GO:0033211(biological_process:adiponectin-activated signaling pathway); GO:0007507(biological_process:heart development); GO:0046872(molecular_function:metal ion binding); GO:0030308(biological_process:negative regulation of cell growth); GO:0097003(molecular_function:adipokinetic hormone receptor activity); GO:0007186(biological_process:G-protein coupled receptor signaling pathway); GO:0016021(c…	NP_078827.2(adiponectin receptor protein 2 [Homo sapiens])	sp|Q86V24|PAQR2_HUMAN(Adiponectin receptor protein 2 OS=Homo sapiens OX=9606 GN=ADIPOR2 PE=1 SV=1)	79602
ENSG00000258947	7429.13	6191.56	6370.67	9467.54	8833.49	9594.04	262.88	242.57	248.24	343.09	345.58	352.33	251.23	347	0.431352	7.8e-11	1.03e-08	up	TUBB3	1978	tubulin beta 3 class III [Source:HGNC Symbol;Acc:HGNC:20772]	COG5023(Z:Cytoskeleton)	COG5023(protein polymerization)	K07375	TUBB	map04145(Phagosome); map04540(Gap junction); map05130(Pathogenic Escherichia coli infection)	PF00091.22(Tubulin:Tubulin/FtsZ family, GTPase domain); PF03953.14(Tubulin_C:Tubulin C-terminal domain)	GO:0005525(molecular_function:GTP binding); GO:0007017(biological_process:microtubule-based process); GO:0005874(cellular_component:microtubule); GO:0003924(molecular_function:GTPase activity); GO:0005200(molecular_function:structural constituent of cytoskeleton); GO:0005634(cellular_component:nucleus); GO:0005737(cellular_component:cytoplasm); GO:0000166(molecular_function:nucleotide binding); G…	XP_010330866.1(PREDICTED: tubulin beta-3 chain [Saimiri boliviensis boliviensis])	sp|Q4QRB4|TBB3_RAT(Tubulin beta-3 chain OS=Rattus norvegicus OX=10116 GN=Tubb3 PE=1 SV=1)	10381
ENSG00000234857	2117.12	1837.2	1885.39	2940.96	2904.61	2951.58	48.22	45.29	46.26	68.33	71.96	69.65	46.59	69.98	0.541536	7.99e-11	1.05e-08	up	HNRNPUL2-BSCL2	4001	HNRNPUL2-BSCL2 readthrough (NMD candidate) [Source:HGNC Symbol;Acc:HGNC:49189]	ENOG41101YN(S:Function unknown)	ENOG41101YN(Heterogeneous nuclear ribonucleoprotein U-like)				PF13671.3(AAA_33:AAA domain); PF00622.25(SPRY:SPRY domain); PF02037.24(SAP:SAP domain); PF06414.9(Zeta_toxin:Zeta toxin)	GO:0005654(cellular_component:nucleoplasm); GO:0044822(molecular_function:poly(A) RNA binding); GO:0016020(cellular_component:membrane); GO:0019013(cellular_component:viral nucleocapsid); GO:0030529(cellular_component:intracellular ribonucleoprotein complex)	CAD39129.2(hypothetical protein, partial [Homo sapiens])	sp|Q1KMD3|HNRL2_HUMAN(Heterogeneous nuclear ribonucleoprotein U-like protein 2 OS=Homo sapiens OX=9606 GN=HNRNPUL2 PE=1 SV=1)
ENSG00000113583	1067	909	984	1715	1598	1659	30.61	26.93	29.59	49.7	49.1	46.55	29.0433	48.45	0.697805	8.12e-11	1.06e-08	up	C5orf15	2188	chromosome 5 open reading frame 15 [Source:HGNC Symbol;Acc:HGNC:20656]	ENOG410XUUR(U:Intracellular trafficking, secretion, and vesicular transport)	ENOG410XUUR(chromosome 5 open reading frame 15)					GO:0016021(cellular_component:integral component of membrane); GO:0016020(cellular_component:membrane); GO:0016021(cellular_component:integral component of membrane)	NP_064584.1(keratinocyte-associated transmembrane protein 2 precursor [Homo sapiens])	sp|Q8NC54|KCT2_HUMAN(Keratinocyte-associated transmembrane protein 2 OS=Homo sapiens OX=9606 GN=KCT2 PE=1 SV=2)	56951
ENSG00000100612	1403.35	1258.6	1283.77	2031.33	1951.72	2088.58	66.86	61.24	66.53	102.65	90.81	105	64.8767	99.4867	0.570975	8.34e-11	1.08e-08	up	DHRS7	2322	dehydrogenase/reductase 7 [Source:HGNC Symbol;Acc:HGNC:21524]	COG0300(S:Function unknown); COG1028(S:Function unknown)	COG0300(Dehydrogenase); COG1028(Dehydrogenase reductase)	K11165	DHRS7		PF00106.22(adh_short:short chain dehydrogenase); PF13561.3(adh_short_C2:Enoyl-(Acyl carrier protein) reductase); PF08659.7(KR:KR domain)	GO:0016491(molecular_function:oxidoreductase activity); GO:0016020(cellular_component:membrane); GO:0055114(biological_process:oxidation-reduction process); GO:0016020(cellular_component:membrane); GO:0055114(biological_process:oxidation-reduction process); GO:0016491(molecular_function:oxidoreductase activity)	XP_018865474.1(PREDICTED: dehydrogenase/reductase SDR family member 7 isoform X1 [Gorilla gorilla gorilla])	sp|Q9Y394|DHRS7_HUMAN(Dehydrogenase/reductase SDR family member 7 OS=Homo sapiens OX=9606 GN=DHRS7 PE=1 SV=1)	51635
ENSG00000140297	296	224	253	644	676	635	6.01	4.78	5.34	13.33	14.59	12.45	5.37667	13.4567	1.29075	9.27e-11	1.19e-08	up	GCNT3	4934	glucosaminyl (N-acetyl) transferase 3, mucin type [Source:HGNC Symbol;Acc:HGNC:4205]	ENOG410XQ7M(S:Function unknown)	ENOG410XQ7M(Glucosaminyl (N-acetyl) transferase)	K09662	GCNT3	map00512(Mucin type O-glycan biosynthesis)	PF02485.18(Branch:Core-2/I-Branching enzyme)	GO:0016266(biological_process:O-glycan processing); GO:0005975(biological_process:carbohydrate metabolic process); GO:0070062(cellular_component:extracellular exosome); GO:0016021(cellular_component:integral component of membrane); GO:0016020(cellular_component:membrane); GO:0008375(molecular_function:acetylglucosaminyltransferase activity); GO:0016021(cellular_component:integral component of mem…	NP_004742.1(beta-1,3-galactosyl-O-glycosyl-glycoprotein beta-1,6-N-acetylglucosaminyltransferase 3 [Homo sapiens])	sp|O95395|GCNT3_HUMAN(Beta-1,3-galactosyl-O-glycosyl-glycoprotein beta-1,6-N-acetylglucosaminyltransferase 3 OS=Homo sapiens OX=9606 GN=GCNT3 PE=2 SV=1)	9245
ENSG00000214753	2142.95	2048.39	1960.18	3476.81	3048.26	3177.71	22.66	23.13	22.53	37.04	34.19	33.76	22.7733	34.9967	0.605445	1e-10	1.28e-08	up	HNRNPUL2	5229	heterogeneous nuclear ribonucleoprotein U like 2 [Source:HGNC Symbol;Acc:HGNC:25451]	ENOG41101YN(S:Function unknown)	ENOG41101YN(Heterogeneous nuclear ribonucleoprotein U-like)				PF13671.3(AAA_33:AAA domain); PF00622.25(SPRY:SPRY domain); PF02037.24(SAP:SAP domain); PF06414.9(Zeta_toxin:Zeta toxin)	GO:0005515(molecular_function:protein binding); GO:0003723(molecular_function:RNA binding); GO:0005634(cellular_component:nucleus); GO:0005634(cellular_component:nucleus); GO:0016020(cellular_component:membrane); GO:0005654(cellular_component:nucleoplasm); GO:0008150(biological_process:biological_process); GO:0044822(molecular_function:poly(A) RNA binding); GO:0016020(cellular_component:membrane)…	CAD39129.2(hypothetical protein, partial [Homo sapiens])	sp|Q1KMD3|HNRL2_HUMAN(Heterogeneous nuclear ribonucleoprotein U-like protein 2 OS=Homo sapiens OX=9606 GN=HNRNPUL2 PE=1 SV=1)	221092
ENSG00000159658	2445	2295	2387	1653	1578	1669	29.3	29.54	30.71	20.21	21.09	20.52	29.85	20.6067	-0.592556	1.05e-10	1.3e-08	down	EFCAB14	5817	EF-hand calcium binding domain 14 [Source:HGNC Symbol;Acc:HGNC:29051]	ENOG4110MGQ(S:Function unknown)	ENOG4110MGQ(kiaa0494)					GO:0016021(cellular_component:integral component of membrane); GO:0005509(molecular_function:calcium ion binding); GO:0046872(molecular_function:metal ion binding); GO:0005509(molecular_function:calcium ion binding)	NP_055589.1(EF-hand calcium-binding domain-containing protein 14 [Homo sapiens])	sp|O75071|EFC14_HUMAN(EF-hand calcium-binding domain-containing protein 14 OS=Homo sapiens OX=9606 GN=EFCAB14 PE=1 SV=1)	9813
ENSG00000100345	19588	17347	17156	15112	14342	15240	142.26	133.74	134.92	110.88	113.45	112.52	136.973	112.283	-0.325279	1.05e-10	1.3e-08	down	MYH9	7554	myosin heavy chain 9 [Source:HGNC Symbol;Acc:HGNC:7579]	COG5022(Z:Cytoskeleton)	COG5022(Apolipoprotein L)	K10352	MYH	map04530(Tight junction)	PF01576.16(Myosin_tail_1:Myosin tail); PF00063.18(Myosin_head:Myosin head (motor domain)); PF02736.16(Myosin_N:Myosin N-terminal SH3-like domain); PF00612.24(IQ:IQ calmodulin-binding motif); PF16516.2(CC2-LZ:Leucine zipper of domain CC2 of NEMO, NF-kappa-B essential modulator)	GO:0008360(biological_process:regulation of cell shape); GO:0031032(biological_process:actomyosin structure organization); GO:0032796(biological_process:uropod organization); GO:0003779(molecular_function:actin binding); GO:0030220(biological_process:platelet formation); GO:0031594(cellular_component:neuromuscular junction); GO:0050900(biological_process:leukocyte migration); GO:0005903(cellular_…	NP_002464.1(myosin-9 [Homo sapiens])	sp|P35579|MYH9_HUMAN(Myosin-9 OS=Homo sapiens OX=9606 GN=MYH9 PE=1 SV=4)	4627
ENSG00000133030	8040	7319	7113	6173	5579	6163.4	141.3	140.44	137.99	116.46	113.65	122.62	139.91	117.577	-0.378319	1.04e-10	1.31e-08	down	MPRIP	15121	myosin phosphatase Rho interacting protein [Source:HGNC Symbol;Acc:HGNC:30321]	ENOG410ZA8F(S:Function unknown)	ENOG410ZA8F(myosin phosphatase Rho interacting protein)				PF00169.26(PH:PH domain)		XP_011522063.1(myosin phosphatase Rho-interacting protein isoform X1 [Homo sapiens])	sp|Q6WCQ1|MPRIP_HUMAN(Myosin phosphatase Rho-interacting protein OS=Homo sapiens OX=9606 GN=MPRIP PE=1 SV=3)	23164
ENSG00000285933	1566.02	1320.44	1402.49	925.94	836.39	847.45	13.68	13.98	14.16	9.76	8.85	8.16	13.94	8.92333	-0.766568	1.04e-10	1.31e-08	down	AP003498.2	1145	novel transcript	COG2801(S:Function unknown); ENOG410ZYAK(L:Replication, recombination and repair); ENOG4111A42(S:Function unknown)	COG2801(type i phosphodiesterase nucleotide pyrophosphatase); ENOG410ZYAK(Retrotransposon protein); ENOG4111A42(-)						XP_024104279.1(uncharacterized protein LOC112133793 [Pongo abelii])	sp|P03360|POL_AVIRE(Gag-Pol polyprotein (Fragment) OS=Avian reticuloendotheliosis virus OX=11636 GN=pol PE=1 SV=2)
ENSG00000112759	802	685	671	1345	1192	1283	28.24	25.49	24.49	44.22	41.89	43.73	26.0733	43.28	0.77363	1.07e-10	1.32e-08	up	SLC29A1	2358	solute carrier family 29 member 1 (Augustine blood group) [Source:HGNC Symbol;Acc:HGNC:11003]	ENOG410Y3MT(S:Function unknown)	ENOG410Y3MT(solute carrier family 29 (nucleoside transporters), member)	K15014	SLC29A1_2_3, ENT1_2_3		PF01733.15(Nucleoside_tran:Nucleoside transporter)	GO:0005337(molecular_function:nucleoside transmembrane transporter activity); GO:0016324(cellular_component:apical plasma membrane); GO:0016021(cellular_component:integral component of membrane); GO:0016021(cellular_component:integral component of membrane); GO:0005887(cellular_component:integral component of plasma membrane); GO:0005337(molecular_function:nucleoside transmembrane transporter act…	XP_009203536.1(equilibrative nucleoside transporter 1 isoform X3 [Papio anubis])	sp|Q99808|S29A1_HUMAN(Equilibrative nucleoside transporter 1 OS=Homo sapiens OX=9606 GN=SLC29A1 PE=1 SV=3)	2030
ENSG00000175274	509	435	406	906	881	898	12.85	12.03	11.69	23.74	23.34	22.96	12.19	23.3467	0.942974	1.09e-10	1.33e-08	up	TP53I11	3703	tumor protein p53 inducible protein 11 [Source:HGNC Symbol;Acc:HGNC:16842]	ENOG4111H6J(S:Function unknown)	ENOG4111H6J(tumor protein p53 inducible protein 11)				PF14936.3(p53-inducible11:Tumour protein p53-inducible protein 11)	GO:0016020(cellular_component:membrane); GO:0016021(cellular_component:integral component of membrane); GO:0008285(biological_process:negative regulation of cell proliferation); GO:0008285(biological_process:negative regulation of cell proliferation); GO:0016021(cellular_component:integral component of membrane); GO:0006950(biological_process:response to stress)	XP_011818668.1(PREDICTED: tumor protein p53-inducible protein 11 [Colobus angolensis palliatus])	sp|O14683|P5I11_HUMAN(Tumor protein p53-inducible protein 11 OS=Homo sapiens OX=9606 GN=TP53I11 PE=1 SV=2)	9537
ENSG00000143631	2369.4	2046.12	2084.89	1596.98	1503.42	1593.34	10.87	10.29	10	7.24	7.46	7.16	10.3867	7.28667	-0.519809	1.25e-10	1.51e-08	down	FLG	12747	filaggrin [Source:HGNC Symbol;Acc:HGNC:3748]	ENOG410ZH9F(S:Function unknown)	ENOG410ZH9F(Reverse transcriptase (RNA-dependent DNA polymerase))				PF03516.10(Filaggrin:Filaggrin); PF01023.16(S_100:S-100/ICaBP type calcium binding domain); PF13499.3(EF-hand_7:EF-hand domain pair)	GO:0005509(molecular_function:calcium ion binding); GO:0005198(molecular_function:structural molecule activity); GO:0046914(molecular_function:transition metal ion binding); GO:0005634(cellular_component:nucleus); GO:0043231(cellular_component:intracellular membrane-bounded organelle); GO:0046872(molecular_function:metal ion binding); GO:0005515(molecular_function:protein binding); GO:0005198(mol…	NP_002007.1(filaggrin [Homo sapiens])	sp|P20930|FILA_HUMAN(Filaggrin OS=Homo sapiens OX=9606 GN=FLG PE=1 SV=3)	2312
ENSG00000129925	2171.47	1835.62	1774.77	2975.74	2821.73	3112.35	54.11	42.74	46.66	65.32	65.82	62.77	47.8367	64.6367	0.574445	1.33e-10	1.6e-08	up	TMEM8A	3672	transmembrane protein 8A [Source:HGNC Symbol;Acc:HGNC:17205]	ENOG4111FA8(J:Translation, ribosomal structure and biogenesis)	ENOG4111FA8(Mitochondrial ribosomal protein, L28)				PF12036.5(DUF3522:Protein of unknown function (DUF3522))	GO:0016021(cellular_component:integral component of membrane); GO:0016020(cellular_component:membrane); GO:0016787(molecular_function:hydrolase activity); GO:0005765(cellular_component:lysosomal membrane); GO:0005765(cellular_component:lysosomal membrane); GO:0005886(cellular_component:plasma membrane); GO:0005515(molecular_function:protein binding); GO:0004623(molecular_function:phospholipase A2…	NP_067082.2(post-GPI attachment to proteins factor 6 precursor [Homo sapiens])	sp|Q9HCN3|TMM8A_HUMAN(Post-GPI attachment to proteins factor 6 OS=Homo sapiens OX=9606 GN=TMEM8A PE=1 SV=3)	58986
ENSG00000115457	75	58	72	269	247	295	5.69	4.81	5.44	17.61	17.91	19.27	5.31333	18.2633	1.9309	1.38e-10	1.64e-08	up	IGFBP2	4414	insulin like growth factor binding protein 2 [Source:HGNC Symbol;Acc:HGNC:5471]	ENOG4111GWQ(A:RNA processing and modification)	ENOG4111GWQ(insulin-like growth factor binding protein 2)					GO:0051384(biological_process:response to glucocorticoid); GO:0010226(biological_process:response to lithium ion); GO:0044267(biological_process:cellular protein metabolic process); GO:0032355(biological_process:response to estradiol); GO:0043567(biological_process:regulation of insulin-like growth factor receptor signaling pathway); GO:0005615(cellular_component:extracellular space); GO:0031410(…	BAD92746.1(insulin-like growth factor binding protein 2 variant, partial [Homo sapiens])	sp|P18065|IBP2_HUMAN(Insulin-like growth factor-binding protein 2 OS=Homo sapiens OX=9606 GN=IGFBP2 PE=1 SV=2)	3485
ENSG00000143401	5034	4553	4634	3844	3600	3847	92.12	93.47	97.07	73.27	73.04	72.72	94.22	73.01	-0.384052	1.37e-10	1.64e-08	down	ANP32E	3407	acidic nuclear phosphoprotein 32 family member E [Source:HGNC Symbol;Acc:HGNC:16673]	ENOG4111HZT(S:Function unknown)	ENOG4111HZT(-)	K18648	ANP32E		PF14580.3(LRR_9:Leucine-rich repeat); PF12799.4(LRR_4:Leucine Rich repeats (2 copies)); PF13855.3(LRR_8:Leucine rich repeat); PF13516.3(LRR_6:Leucine Rich repeat)	GO:0005737(cellular_component:cytoplasm); GO:0042393(molecular_function:histone binding); GO:0043486(biological_process:histone exchange); GO:0005515(molecular_function:protein binding); GO:0005634(cellular_component:nucleus); GO:0005634(cellular_component:nucleus); GO:0005737(cellular_component:cytoplasm); GO:0006325(biological_process:chromatin organization); GO:0031410(cellular_component:cytop…	XP_016857907.1(acidic leucine-rich nuclear phosphoprotein 32 family member E isoform X2 [Homo sapiens])	sp|Q9BTT0|AN32E_HUMAN(Acidic leucine-rich nuclear phosphoprotein 32 family member E OS=Homo sapiens OX=9606 GN=ANP32E PE=1 SV=1)	81611
ENSG00000158615	2030	1870	1922	2938	2741.84	3126	20.56	20.69	21.35	30.39	30.29	32.73	20.8667	31.1367	0.544842	1.43e-10	1.69e-08	up	PPP1R15B	5259	protein phosphatase 1 regulatory subunit 15B [Source:HGNC Symbol;Acc:HGNC:14951]	ENOG4111TVA(T:Signal transduction mechanisms)	ENOG4111TVA(protein phosphatase 1, regulatory subunit 15B)	K17558	PPP1R15B, CREP		PF10472.6(CReP_N:eIF2-alpha phosphatase phosphorylation constitutive repressor); PF10488.6(PP1c_bdg:Phosphatase-1 catalytic subunit binding region)	GO:0006983(biological_process:ER overload response); GO:0042542(biological_process:response to hydrogen peroxide); GO:0070262(biological_process:peptidyl-serine dephosphorylation); GO:0000164(cellular_component:protein phosphatase type 1 complex); GO:0004722(molecular_function:protein serine/threonine phosphatase activity); GO:0005515(molecular_function:protein binding); GO:0005783(cellular_compo…	BAD96597.1(protein phosphatase 1, regulatory subunit 15B variant, partial [Homo sapiens])	sp|Q5SWA1|PR15B_HUMAN(Protein phosphatase 1 regulatory subunit 15B OS=Homo sapiens OX=9606 GN=PPP1R15B PE=1 SV=1)	84919
ENSG00000184697	6759	6012	6060	4980	4641	5221	326.31	321.19	322.44	249.75	254.9	265.54	323.313	256.73	-0.394518	1.45e-10	1.7e-08	down	CLDN6	1739	claudin 6 [Source:HGNC Symbol;Acc:HGNC:2048]	ENOG410YA61(U:Intracellular trafficking, secretion, and vesicular transport)	ENOG410YA61(claudin 6)	K06087	CLDN	map04514(Cell adhesion molecules (CAMs)); map04530(Tight junction); map04670(Leukocyte transendothelial migration); map05160(Hepatitis C)	PF00822.17(PMP22_Claudin:PMP-22/EMP/MP20/Claudin family); PF13903.3(Claudin_2:PMP-22/EMP/MP20/Claudin tight junction)	GO:0016020(cellular_component:membrane); GO:0016338(biological_process:calcium-independent cell-cell adhesion via plasma membrane cell-adhesion molecules); GO:0016032(biological_process:viral process); GO:0016021(cellular_component:integral component of membrane); GO:0016327(cellular_component:apicolateral plasma membrane); GO:0016021(cellular_component:integral component of membrane); GO:0005198…	XP_021787371.1(claudin-6 [Papio anubis])	sp|P56747|CLD6_HUMAN(Claudin-6 OS=Homo sapiens OX=9606 GN=CLDN6 PE=1 SV=2)	9074
ENSG00000138180	2039	1787	1843	1327	1290	1340	43.92	42.22	44.42	30.03	31.14	30.99	43.52	30.72	-0.568835	1.46e-10	1.7e-08	down	CEP55	2638	centrosomal protein 55 [Source:HGNC Symbol;Acc:HGNC:1161]	ENOG41120Y2(S:Function unknown)	ENOG41120Y2(centrosomal protein 55kDa)	K16456	CEP55		PF12180.5(EABR:TSG101 and ALIX binding domain of CEP55)	GO:0006997(biological_process:nucleus organization); GO:0045171(cellular_component:intercellular bridge); GO:0005813(cellular_component:centrosome); GO:0016020(cellular_component:membrane); GO:0030496(cellular_component:midbody); GO:0000920(biological_process:cell separation after cytokinesis); GO:0005814(cellular_component:centriole); GO:0032154(cellular_component:cleavage furrow); GO:0045184(bi…	XP_018891162.1(PREDICTED: centrosomal protein of 55 kDa isoform X1 [Gorilla gorilla gorilla])	sp|Q53EZ4|CEP55_HUMAN(Centrosomal protein of 55 kDa OS=Homo sapiens OX=9606 GN=CEP55 PE=1 SV=3)	55165
ENSG00000145703	1561	1426	1410	982	884	1013	22.91	23.22	21.89	15.43	14.71	14.37	22.6733	14.8367	-0.662646	1.49e-10	1.72e-08	down	IQGAP2	5808	IQ motif containing GTPase activating protein 2 [Source:HGNC Symbol;Acc:HGNC:6111]	COG5261(Z:Cytoskeleton)	COG5261(IQ motif containing GTPase activating protein)	K05767	IQGAP2_3	map04810(Regulation of actin cytoskeleton)	PF00616.16(RasGAP:GTPase-activator protein for Ras-like GTPase); PF03836.12(RasGAP_C:RasGAP C-terminus); PF00307.28(CH:Calponin homology (CH) domain); PF00612.24(IQ:IQ calmodulin-binding motif)	GO:0030175(cellular_component:filopodium); GO:0005902(cellular_component:microvillus); GO:0034314(biological_process:Arp2/3 complex-mediated actin nucleation); GO:0005874(cellular_component:microtubule); GO:0070493(biological_process:thrombin-activated receptor signaling pathway); GO:0005737(cellular_component:cytoplasm); GO:0070062(cellular_component:extracellular exosome); GO:0005515(molecular_…	Q13576.4(RecName: Full=Ras GTPase-activating-like protein IQGAP2)	sp|Q13576|IQGA2_HUMAN(Ras GTPase-activating-like protein IQGAP2 OS=Homo sapiens OX=9606 GN=IQGAP2 PE=1 SV=4)	10788
ENSG00000119922	573	504	538	983	926	1015	9.25	8.91	9.55	16.2	16.34	16.94	9.23667	16.4933	0.805143	1.51e-10	1.74e-08	up	IFIT2	3703	interferon induced protein with tetratricopeptide repeats 2 [Source:HGNC Symbol;Acc:HGNC:5409]	COG0457(S:Function unknown)	COG0457(-)				PF13414.3(TPR_11:TPR repeat); PF07719.14(TPR_2:Tetratricopeptide repeat); PF13428.3(TPR_14:Tetratricopeptide repeat); PF00515.25(TPR_1:Tetratricopeptide repeat); PF14559.3(TPR_19:Tetratricopeptide repeat); PF13424.3(TPR_12:Tetratricopeptide repeat); PF13181.3(TPR_8:Tetratricopeptide repeat)	GO:0032091(biological_process:negative regulation of protein binding); GO:0008637(biological_process:apoptotic mitochondrial changes); GO:0051607(biological_process:defense response to virus); GO:0009615(biological_process:response to virus); GO:0005829(cellular_component:cytosol); GO:0043065(biological_process:positive regulation of apoptotic process); GO:0060337(biological_process:type I interf…	AAH32839.2(Interferon-induced protein with tetratricopeptide repeats 2 [Homo sapiens])	sp|P09913|IFIT2_HUMAN(Interferon-induced protein with tetratricopeptide repeats 2 OS=Homo sapiens OX=9606 GN=IFIT2 PE=1 SV=1)	3433
ENSG00000143776	3145	2938	2924	2274	2178	2298	20.88	19.92	20.42	14.93	14.73	15.41	20.4067	15.0233	-0.467587	1.58e-10	1.8e-08	down	CDC42BPA	10855	CDC42 binding protein kinase alpha [Source:HGNC Symbol;Acc:HGNC:1737]	ENOG410XR1Q(T:Signal transduction mechanisms)	ENOG410XR1Q(CDC42 binding protein kinase)	K16307	CDC42BP		PF00780.19(CNH:CNH domain); PF00069.22(Pkinase:Protein kinase domain); PF15796.2(KELK:KELK-motif containing domain of MRCK Ser/Thr protein kinase); PF07714.14(Pkinase_Tyr:Protein tyrosine kinase); PF08826.7(DMPK_coil:DMPK coiled coil domain like); PF00130.19(C1_1:Phorbol esters/diacylglycerol binding domain (C1 domain)); PF00433.21(Pkinase_C:Protein kinase C terminal domain)	GO:0005737(cellular_component:cytoplasm); GO:0006468(biological_process:protein phosphorylation); GO:0046872(molecular_function:metal ion binding); GO:0031032(biological_process:actomyosin structure organization); GO:0031532(biological_process:actin cytoskeleton reorganization); GO:0000287(molecular_function:magnesium ion binding); GO:0031252(cellular_component:cell leading edge); GO:0005622(cell…	CAD57745.1(CDC42 binding protein kinase alpha (DMPK-like) [Homo sapiens])	sp|Q5VT25|MRCKA_HUMAN(Serine/threonine-protein kinase MRCK alpha OS=Homo sapiens OX=9606 GN=CDC42BPA PE=1 SV=1)	8476
ENSG00000117528	1005	852	857	1528	1406	1506	16.5	15.7	14.88	24.37	23.85	23.97	15.6933	24.0633	0.660181	1.6e-10	1.81e-08	up	ABCD3	4367	ATP binding cassette subfamily D member 3 [Source:HGNC Symbol;Acc:HGNC:67]	COG4178(S:Function unknown)	COG4178((ABC) transporter)	K05677	ABCD3, PMP70	map02010(ABC transporters); map04146(Peroxisome)		GO:0006633(biological_process:fatty acid biosynthetic process); GO:0042626(molecular_function:ATPase activity, coupled to transmembrane movement of substances); GO:0007031(biological_process:peroxisome organization); GO:0005782(cellular_component:peroxisomal matrix); GO:0006635(biological_process:fatty acid beta-oxidation); GO:0005324(molecular_function:long-chain fatty acid transporter activity)…	XP_016778201.1(ATP-binding cassette sub-family D member 3 isoform X2 [Pan troglodytes])	sp|P28288|ABCD3_HUMAN(ATP-binding cassette sub-family D member 3 OS=Homo sapiens OX=9606 GN=ABCD3 PE=1 SV=1)	5825
ENSG00000167183	437	396	430	816	789	864	17.54	17.46	18.99	33.42	34.63	35.87	17.9967	34.64	0.915333	1.65e-10	1.85e-08	up	PRR15L	1524	proline rich 15 like [Source:HGNC Symbol;Acc:HGNC:28149]	ENOG4112BUZ(S:Function unknown)	ENOG4112BUZ(proline rich 15-like)				PF15321.3(ATAD4:ATPase family AAA domain containing 4)		XP_006074375.1(PREDICTED: proline-rich protein 15-like protein isoform X1 [Bubalus bubalis])	sp|Q9BU68|PR15L_HUMAN(Proline-rich protein 15-like protein OS=Homo sapiens OX=9606 GN=PRR15L PE=3 SV=1)	79170
ENSG00000146535	2835	2577	2595	2075	1933	2022	41.2	40.54	40.93	30.81	29.99	29.27	40.89	30.0233	-0.460158	1.71e-10	1.91e-08	down	GNA12	4369	G protein subunit alpha 12 [Source:HGNC Symbol;Acc:HGNC:4380]	ENOG410XNVQ(S:Function unknown)	ENOG410XNVQ(zinc metalloprotease whose natural substrate is)	K04346	GNA12	map04010(MAPK signaling pathway); map04022(cGMP-PKG signaling pathway); map04071(Sphingolipid signaling pathway); map04072(Phospholipase D signaling pathway); map04270(Vascular smooth muscle contraction); map04730(Long-term depression); map04810(Regulation of actin cytoskeleton); map04928(Parathyroid hormone synthesis, secretion and action); map05163(Human cytomegalovirus infection); map05200(Pat…	PF00503.17(G-alpha:G-protein alpha subunit); PF00025.18(Arf:ADP-ribosylation factor family)	GO:0032434(biological_process:regulation of proteasomal ubiquitin-dependent protein catabolic process); GO:0001701(biological_process:in utero embryonic development); GO:0030154(biological_process:cell differentiation); GO:0031752(molecular_function:D5 dopamine receptor binding); GO:0004871(molecular_function:signal transducer activity); GO:0001664(molecular_function:G-protein coupled receptor bi…	NP_031379.2(guanine nucleotide-binding protein subunit alpha-12 isoform 1 [Homo sapiens])	sp|Q03113|GNA12_HUMAN(Guanine nucleotide-binding protein subunit alpha-12 OS=Homo sapiens OX=9606 GN=GNA12 PE=1 SV=4)	2768
ENSG00000172667	2389.06	2107.71	2093.11	1662.78	1537.11	1605.71	17.05	16.48	17.25	11.87	11.71	11.44	16.9267	11.6733	-0.505793	1.78e-10	1.98e-08	down	ZMAT3	8936	zinc finger matrin-type 3 [Source:HGNC Symbol;Acc:HGNC:29983]	ENOG4110YZS(S:Function unknown)	ENOG4110YZS(Zinc finger, matrin-type 3)	K10137	ZMAT3	map04115(p53 signaling pathway)	PF12874.4(zf-met:Zinc-finger of C2H2 type); PF12171.5(zf-C2H2_jaz:Zinc-finger double-stranded RNA-binding); PF06220.9(zf-U1:U1 zinc finger)	GO:0006974(biological_process:cellular response to DNA damage stimulus); GO:0005730(cellular_component:nucleolus); GO:0040008(biological_process:regulation of growth); GO:0008270(molecular_function:zinc ion binding); GO:0003676(molecular_function:nucleic acid binding); GO:0003723(molecular_function:RNA binding); GO:0003723(molecular_function:RNA binding); GO:0005634(cellular_component:nucleus); G…	NP_071915.1(zinc finger matrin-type protein 3 isoform 1 [Homo sapiens])	sp|Q9HA38|ZMAT3_HUMAN(Zinc finger matrin-type protein 3 OS=Homo sapiens OX=9606 GN=ZMAT3 PE=1 SV=1)	64393
ENSG00000035862	4188.06	3595.74	3557.33	2884.69	2710.99	2977.1	67.36	63.31	62.87	47.24	47.84	49.29	64.5133	48.1233	-0.45345	1.85e-10	2.03e-08	down	TIMP2	3652	TIMP metallopeptidase inhibitor 2 [Source:HGNC Symbol;Acc:HGNC:11821]	ENOG41103NU(O:Posttranslational modification, protein turnover, chaperones)	ENOG41103NU(TIMP metallopeptidase inhibitor)				PF00965.14(TIMP:Tissue inhibitor of metalloproteinase); PF01759.18(NTR:UNC-6/NTR/C345C module)	GO:0051045(biological_process:negative regulation of membrane protein ectodomain proteolysis); GO:0045930(biological_process:negative regulation of mitotic cell cycle); GO:0030426(cellular_component:growth cone); GO:0008237(molecular_function:metallopeptidase activity); GO:0007417(biological_process:central nervous system development); GO:0005615(cellular_component:extracellular space); GO:004576…	AAC50729.1(tissue inhibitor of metalloproteinases-2 [Homo sapiens])	sp|P16035|TIMP2_HUMAN(Metalloproteinase inhibitor 2 OS=Homo sapiens OX=9606 GN=TIMP2 PE=1 SV=2)	7077
ENSG00000120742	1776	1642	1696	2596	2435	2751	71.92	71.73	70.84	85.12	78.79	85.82	71.4967	83.2433	0.553587	1.84e-10	2.03e-08	up	SERP1	3934	stress associated endoplasmic reticulum protein 1 [Source:HGNC Symbol;Acc:HGNC:10759]	ENOG411221U(U:Intracellular trafficking, secretion, and vesicular transport)	ENOG411221U(stress-associated endoplasmic reticulum protein)				PF06624.9(RAMP4:Ribosome associated membrane protein RAMP4)	GO:0009791(biological_process:post-embryonic development); GO:0016021(cellular_component:integral component of membrane); GO:0005881(cellular_component:cytoplasmic microtubule); GO:0005840(cellular_component:ribosome); GO:0006486(biological_process:protein glycosylation); GO:0032024(biological_process:positive regulation of insulin secretion); GO:0005829(cellular_component:cytosol); GO:0030968(bi…	BAE38513.1(unnamed protein product [Mus musculus])	sp|Q3ZBR1|SERP1_BOVIN(Stress-associated endoplasmic reticulum protein 1 OS=Bos taurus OX=9913 GN=SERP1 PE=3 SV=1)	27230
ENSG00000129422	1300	1067	1137.04	715	600	703	16.06	14.23	15.45	9.7	9.05	8.73	15.2467	9.16	-0.846575	1.89e-10	2.06e-08	down	MTUS1	6256	microtubule associated scaffold protein 1 [Source:HGNC Symbol;Acc:HGNC:29789]	ENOG41118DX(Z:Cytoskeleton)	ENOG41118DX(Microtubule associated tumor suppressor 1)					GO:0005794(cellular_component:Golgi apparatus); GO:0005819(cellular_component:spindle); GO:0005615(cellular_component:extracellular space); GO:0005634(cellular_component:nucleus); GO:0005737(cellular_component:cytoplasm); GO:0016020(cellular_component:membrane); GO:0005730(cellular_component:nucleolus); GO:0005794(cellular_component:Golgi apparatus); GO:0005739(cellular_component:mitochondrion); …	NP_001001925.1(microtubule-associated tumor suppressor 1 isoform 2 [Homo sapiens])	sp|Q9ULD2|MTUS1_HUMAN(Microtubule-associated tumor suppressor 1 OS=Homo sapiens OX=9606 GN=MTUS1 PE=1 SV=2)	57509
ENSG00000076351	3362.63	3245.38	3254.4	2400.15	2256.42	2474.77	34.26	35.43	36.39	25.82	25.47	26.34	35.36	25.8767	-0.520441	2.12e-10	2.29e-08	down	SLC46A1	6492	solute carrier family 46 member 1 [Source:HGNC Symbol;Acc:HGNC:30521]	ENOG410ZVCA(S:Function unknown)	ENOG410ZVCA(Sterile alpha and TIR motif containing 1)	K14613	SLC46A1	map01523(Antifolate resistance)	PF07690.13(MFS_1:Major Facilitator Superfamily)	GO:0005737(cellular_component:cytoplasm); GO:1904447(biological_process:folic acid import into cell); GO:0006879(biological_process:cellular iron ion homeostasis); GO:0009986(cellular_component:cell surface); GO:0055085(biological_process:transmembrane transport); GO:0016021(cellular_component:integral component of membrane); GO:0055085(biological_process:transmembrane transport); GO:0005215(mole…	XP_011927771.1(PREDICTED: proton-coupled folate transporter isoform X1 [Cercocebus atys])	sp|Q96NT5|PCFT_HUMAN(Proton-coupled folate transporter OS=Homo sapiens OX=9606 GN=SLC46A1 PE=1 SV=1)	113235
ENSG00000137962	1511	1230	1247	625	675	758	13.88	12.74	11.9	5.74	6.59	7.03	12.84	6.45333	-1.0024	2.2e-10	2.37e-08	down	ARHGAP29	8952	Rho GTPase activating protein 29 [Source:HGNC Symbol;Acc:HGNC:30207]	ENOG410YM3I(S:Function unknown)	ENOG410YM3I(rho GTPase activating protein)	K20644	ARHGAP29_45		PF00620.24(RhoGAP:RhoGAP domain); PF00130.19(C1_1:Phorbol esters/diacylglycerol binding domain (C1 domain))	GO:0051056(biological_process:regulation of small GTPase mediated signal transduction); GO:0043547(biological_process:positive regulation of GTPase activity); GO:0005829(cellular_component:cytosol); GO:0005096(molecular_function:GTPase activator activity); GO:0005622(cellular_component:intracellular); GO:0030165(molecular_function:PDZ domain binding); GO:0007266(biological_process:Rho protein sig…	NP_004806.3(rho GTPase-activating protein 29 isoform a [Homo sapiens])	sp|Q52LW3|RHG29_HUMAN(Rho GTPase-activating protein 29 OS=Homo sapiens OX=9606 GN=ARHGAP29 PE=1 SV=2)	9411
ENSG00000271201	3033	2667.98	2720	2220.06	2047	2145	54.71	52.04	55.56	39.31	40.53	40.5	54.1033	40.1133	-0.443715	2.23e-10	2.38e-08	down	AC247036.1	389	novel transcript
ENSG00000087074	3480	3136	3228	2594	2270	2422	85.89	84.83	88.11	65.47	61.29	61.83	86.2767	62.8633	-0.485796	2.25e-10	2.39e-08	down	PPP1R15A	2350	protein phosphatase 1 regulatory subunit 15A [Source:HGNC Symbol;Acc:HGNC:14375]	ENOG410Y1YJ(T:Signal transduction mechanisms)	ENOG410Y1YJ(Protein phosphatase 1 regulatory subunit 15A)	K14019	PPP1R15A, GADD34	map04141(Protein processing in endoplasmic reticulum)	PF10488.6(PP1c_bdg:Phosphatase-1 catalytic subunit binding region)	GO:0032515(biological_process:negative regulation of phosphoprotein phosphatase activity); GO:0005783(cellular_component:endoplasmic reticulum); GO:1902310(biological_process:positive regulation of peptidyl-serine dephosphorylation); GO:0032516(biological_process:positive regulation of phosphoprotein phosphatase activity); GO:0014070(biological_process:response to organic cyclic compound); GO:001…	NP_055145.3(protein phosphatase 1 regulatory subunit 15A [Homo sapiens])	sp|O75807|PR15A_HUMAN(Protein phosphatase 1 regulatory subunit 15A OS=Homo sapiens OX=9606 GN=PPP1R15A PE=1 SV=1)	23645
ENSG00000122557	708	645	661	366	349	396	14.19	13.91	14.32	7.31	7.31	8	14.14	7.54	-0.909582	2.31e-10	2.44e-08	down	HERPUD2	3057	HERPUD family member 2 [Source:HGNC Symbol;Acc:HGNC:21915]	ENOG410ZJAF(O:Posttranslational modification, protein turnover, chaperones)	ENOG410ZJAF(homocysteine-inducible, endoplasmic reticulum stress-inducible, ubiquitin-like domain member 1)				PF00240.20(ubiquitin:Ubiquitin family)	GO:0016021(cellular_component:integral component of membrane); GO:0006986(biological_process:response to unfolded protein); GO:0005515(molecular_function:protein binding); GO:0016020(cellular_component:membrane); GO:0016021(cellular_component:integral component of membrane); GO:0007283(biological_process:spermatogenesis); GO:0006986(biological_process:response to unfolded protein); GO:0007283(bio…	AAH05091.1(HERPUD2 protein [Homo sapiens])	sp|Q9BSE4|HERP2_HUMAN(Homocysteine-responsive endoplasmic reticulum-resident ubiquitin-like domain member 2 protein OS=Homo sapiens OX=9606 GN=HERPUD2 PE=1 SV=2)	64224
ENSG00000163527	7254	6532	6601	5664	5275	5769	110.69	104.97	107.65	84.84	82.52	81.07	107.77	82.81	-0.338364	2.39e-10	2.5e-08	down	STT3B	4248	STT3B, catalytic subunit of the oligosaccharyltransferase complex [Source:HGNC Symbol;Acc:HGNC:30611]	COG1287(S:Function unknown)	COG1287(oligosaccharyl transferase STT3 subunit)	K07151	STT3	map00510(N-Glycan biosynthesis); map00513(Various types of N-glycan biosynthesis); map04141(Protein processing in endoplasmic reticulum)	PF02516.11(STT3:Oligosaccharyl transferase STT3 subunit)	GO:0016020(cellular_component:membrane); GO:0006486(biological_process:protein glycosylation); GO:0004576(molecular_function:oligosaccharyl transferase activity); GO:0016020(cellular_component:membrane); GO:0016021(cellular_component:integral component of membrane); GO:0046872(molecular_function:metal ion binding); GO:0016740(molecular_function:transferase activity); GO:0005783(cellular_component…	NP_849193.1(dolichyl-diphosphooligosaccharide--protein glycosyltransferase subunit STT3B [Homo sapiens])	sp|Q8TCJ2|STT3B_HUMAN(Dolichyl-diphosphooligosaccharide--protein glycosyltransferase subunit STT3B OS=Homo sapiens OX=9606 GN=STT3B PE=1 SV=1)	201595
ENSG00000160932	2638	2434	2333	3552	3269	3664	156.86	157.01	149.87	212.81	210.16	220.23	154.58	214.4	0.450292	2.41e-10	2.51e-08	up	LY6E	1419	lymphocyte antigen 6 family member E [Source:HGNC Symbol;Acc:HGNC:6727]	ENOG4111AYX(U:Intracellular trafficking, secretion, and vesicular transport)	ENOG4111AYX(lymphocyte antigen 6 complex, locus E)	K06846	LY6D_E_G6_H		PF00021.18(UPAR_LY6:u-PAR/Ly-6 domain); PF00087.18(Toxin_1:Snake toxin)	GO:0016020(cellular_component:membrane); GO:0005886(cellular_component:plasma membrane); GO:0005576(cellular_component:extracellular region); GO:0005886(cellular_component:plasma membrane); GO:0031225(cellular_component:anchored component of membrane); GO:0005886(cellular_component:plasma membrane); GO:0016020(cellular_component:membrane); GO:2000272(biological_process:negative regulation of rece…	NP_002337.1(lymphocyte antigen 6E precursor [Homo sapiens])	sp|Q16553|LY6E_HUMAN(Lymphocyte antigen 6E OS=Homo sapiens OX=9606 GN=LY6E PE=2 SV=1)	4061
ENSG00000146648	2621	2371.99	2471	1896	1680	1869	14.1	13.61	14.28	10.91	9.76	10.46	13.9967	10.3767	-0.507046	2.46e-10	2.54e-08	down	EGFR	9905	epidermal growth factor receptor [Source:HGNC Symbol;Acc:HGNC:3236]	ENOG410XNSR(S:Function unknown)	ENOG410XNSR(rho GTPase activating protein)	K04361	EGFR, ERBB1	map01521(EGFR tyrosine kinase inhibitor resistance); map01522(Endocrine resistance); map04010(MAPK signaling pathway); map04012(ErbB signaling pathway); map04013(MAPK signaling pathway - fly); map04014(Ras signaling pathway); map04015(Rap1 signaling pathway); map04020(Calcium signaling pathway); map04066(HIF-1 signaling pathway); map04068(FoxO signaling pathway); map04072(Phospholipase D signalin…	PF07714.14(Pkinase_Tyr:Protein tyrosine kinase); PF01030.21(Recep_L_domain:Receptor L domain); PF14843.3(GF_recep_IV:Growth factor receptor domain IV); PF00069.22(Pkinase:Protein kinase domain); PF00757.17(Furin-like:Furin-like cysteine rich region)	GO:0000186(biological_process:activation of MAPKK activity); GO:0016021(cellular_component:integral component of membrane); GO:0016337(biological_process:single organismal cell-cell adhesion); GO:0060571(biological_process:morphogenesis of an epithelial fold); GO:0005088(molecular_function:Ras guanyl-nucleotide exchange factor activity); GO:0048146(biological_process:positive regulation of fibrob…	NP_005219.2(epidermal growth factor receptor isoform a precursor [Homo sapiens])	sp|P00533|EGFR_HUMAN(Epidermal growth factor receptor OS=Homo sapiens OX=9606 GN=EGFR PE=1 SV=2)	1956
ENSG00000243147	146	141	158	417	461	433	34.75	39.19	42.98	104.2	127.55	110.45	38.9733	114.067	1.50771	2.54e-10	2.57e-08	up	MRPL33	729	mitochondrial ribosomal protein L33 [Source:HGNC Symbol;Acc:HGNC:14487]			K02913	RP-L33, MRPL33, rpmG	map03010(Ribosome)		GO:0070126(biological_process:mitochondrial translational termination); GO:0005743(cellular_component:mitochondrial inner membrane); GO:0070125(biological_process:mitochondrial translational elongation); GO:0003735(molecular_function:structural constituent of ribosome); GO:0005762(cellular_component:mitochondrial large ribosomal subunit)	XP_012022399.1(PREDICTED: LOW QUALITY PROTEIN: 39S ribosomal protein L33, mitochondrial [Ovis aries])		9553
ENSG00000104081	636	551	570	319	289	335	9.04	8.67	9.13	5.1	4.36	4.99	8.94667	4.81667	-0.94848	2.54e-10	2.58e-08	down	BMF	4692	Bcl2 modifying factor [Source:HGNC Symbol;Acc:HGNC:24132]	ENOG410YIXY(A:RNA processing and modification)	ENOG410YIXY(Bcl2 modifying factor)	K17460	BMF	map05206(MicroRNAs in cancer)	PF15185.3(BMF:Bcl-2-modifying factor, apoptosis)	GO:0016459(cellular_component:myosin complex); GO:0006915(biological_process:apoptotic process); GO:0043065(biological_process:positive regulation of apoptotic process); GO:0016459(cellular_component:myosin complex); GO:0005515(molecular_function:protein binding); GO:0005886(cellular_component:plasma membrane); GO:0005829(cellular_component:cytosol); GO:0032464(biological_process:positive regulat…	AAH60783.1(BMF protein, partial [Homo sapiens])	sp|Q96LC9|BMF_HUMAN(Bcl-2-modifying factor OS=Homo sapiens OX=9606 GN=BMF PE=1 SV=1)	90427
ENSG00000101849	1407	1310	1217	813	719	857	13.68	13.94	12.93	8.06	7.61	8.65	13.5167	8.10667	-0.771342	2.51e-10	2.58e-08	down	TBL1X	7061	transducin beta like 1 X-linked [Source:HGNC Symbol;Acc:HGNC:11585]	ENOG410XRSY(S:Function unknown); COG2319(S:Function unknown)	ENOG410XRSY(f-box-like WD repeat-containing protein); COG2319(wd repeat)	K04508	TBL1	map04013(MAPK signaling pathway - fly); map04310(Wnt signaling pathway)	PF00400.29(WD40:WD domain, G-beta repeat); PF12894.4(ANAPC4_WD40:Anaphase-promoting complex subunit 4 WD40 domain); PF08662.8(eIF2A:Eukaryotic translation initiation factor eIF2A); PF08513.8(LisH:LisH)	GO:0008022(molecular_function:protein C-terminus binding); GO:0042393(molecular_function:histone binding); GO:0005515(molecular_function:protein binding); GO:0005634(cellular_component:nucleus); GO:0005634(cellular_component:nucleus); GO:0005515(molecular_function:protein binding); GO:0006508(biological_process:proteolysis); GO:0045893(biological_process:positive regulation of transcription, DNA-…	NP_005638.1(F-box-like/WD repeat-containing protein TBL1X isoform a [Homo sapiens])	sp|O60907|TBL1X_HUMAN(F-box-like/WD repeat-containing protein TBL1X OS=Homo sapiens OX=9606 GN=TBL1X PE=1 SV=3)	6907
ENSG00000141448	3923.88	3427.2	3351.18	2821.79	2636.19	2794.75	65.55	59.81	60.62	46.37	48.14	47.14	61.9933	47.2167	-0.424797	2.53e-10	2.59e-08	down	GATA6	3624	GATA binding protein 6 [Source:HGNC Symbol;Acc:HGNC:4174]	COG5641(K:Transcription)	COG5641(Transcription factor)	K17897	GATA6		PF05349.9(GATA-N:GATA-type transcription activator, N-terminal); PF00320.24(GATA:GATA zinc finger); PF08271.9(TF_Zn_Ribbon:TFIIB zinc-binding)	GO:0060575(biological_process:intestinal epithelial cell differentiation); GO:0031018(biological_process:endocrine pancreas development); GO:0007596(biological_process:blood coagulation); GO:0048468(biological_process:cell development); GO:0008584(biological_process:male gonad development); GO:0051145(biological_process:smooth muscle cell differentiation); GO:0003677(molecular_function:DNA bindin…	NP_005248.2(transcription factor GATA-6 [Homo sapiens])	sp|Q92908|GATA6_HUMAN(Transcription factor GATA-6 OS=Homo sapiens OX=9606 GN=GATA6 PE=1 SV=2)	2627
ENSG00000176092	3396	3057	2990	2459	2352	2491	96.49	87.48	85.59	71.17	59.24	71.37	89.8533	67.26	-0.421355	2.57e-10	2.59e-08	down	CRYBG2	6259	crystallin beta-gamma domain containing 2 [Source:HGNC Symbol;Acc:HGNC:17295]	ENOG4110BHM(U:Intracellular trafficking, secretion, and vesicular transport)	ENOG4110BHM(CD52 molecule)				PF00030.16(Crystall:Beta/Gamma crystallin); PF00652.19(Ricin_B_lectin:Ricin-type beta-trefoil lectin domain)	GO:0030246(molecular_function:carbohydrate binding)	XP_011761275.1(beta/gamma crystallin domain-containing protein 2 isoform X2 [Macaca nemestrina])	sp|Q8N1P7|CRBG2_HUMAN(Beta/gamma crystallin domain-containing protein 2 OS=Homo sapiens OX=9606 GN=CRYBG2 PE=2 SV=1)	55057
ENSG00000151650	379	394	317	125.95	94	120	8.77	10	8.1	2.98	2.37	2.87	8.95667	2.74	-1.73351	2.66e-10	2.66e-08	down	VENTX	2459	VENT homeobox [Source:HGNC Symbol;Acc:HGNC:13639]	ENOG411280P(K:Transcription)	ENOG411280P(VENT homeobox)				PF00046.26(Homeobox:Homeobox domain)	GO:0043565(molecular_function:sequence-specific DNA binding); GO:0005634(cellular_component:nucleus); GO:0006355(biological_process:regulation of transcription, DNA-templated); GO:0005515(molecular_function:protein binding); GO:0003677(molecular_function:DNA binding); GO:0006355(biological_process:regulation of transcription, DNA-templated); GO:0043565(molecular_function:sequence-specific DNA bin…	NP_055283.1(homeobox protein VENTX [Homo sapiens])	sp|O95231|VENTX_HUMAN(Homeobox protein VENTX OS=Homo sapiens OX=9606 GN=VENTX PE=1 SV=1)	27287
ENSG00000243156	2547.15	2421.46	2311.11	1818.23	1654.51	1825.38	24.89	28.17	23.84	19.6	21.62	19.82	25.6333	20.3467	-0.510377	2.71e-10	2.69e-08	down	MICAL3	9447	microtubule associated monooxygenase, calponin and LIM domain containing 3 [Source:HGNC Symbol;Acc:HGNC:24694]	COG5069(Z:Cytoskeleton)	COG5069(Microtubule associated monoxygenase, calponin and LIM domain containing)	K19947	MICAL		PF12130.5(DUF3585:Protein of unknown function (DUF3585)); PF00307.28(CH:Calponin homology (CH) domain); PF11971.5(CAMSAP_CH:CAMSAP CH domain); PF00412.19(LIM:LIM domain); PF01494.16(FAD_binding_3:FAD binding domain); PF13738.3(Pyr_redox_3:Pyridine nucleotide-disulphide oxidoreductase); PF07992.11(Pyr_redox_2:Pyridine nucleotide-disulphide oxidoreductase)	GO:0005856(cellular_component:cytoskeleton); GO:0005654(cellular_component:nucleoplasm); GO:0016709(molecular_function:oxidoreductase activity, acting on paired donors, with incorporation or reduction of molecular oxygen, NAD(P)H as one donor, and incorporation of one atom of oxygen); GO:0006887(biological_process:exocytosis); GO:0017137(molecular_function:Rab GTPase binding); GO:0005737(cellular…	NP_056056.2([F-actin]-monooxygenase MICAL3 isoform 1 [Homo sapiens])	sp|Q7RTP6|MICA3_HUMAN([F-actin]-monooxygenase MICAL3 OS=Homo sapiens OX=9606 GN=MICAL3 PE=1 SV=2)	57553
ENSG00000091490	4430	3822	4104	3193	2927	3263	67.79	63.16	62.81	48.67	43.12	49.77	64.5867	47.1867	-0.44821	3.04e-10	3.01e-08	down	SEL1L3	4543	SEL1L family member 3 [Source:HGNC Symbol;Acc:HGNC:29108]	COG0790(C:Energy production and conversion)	COG0790(Cytochrome C Oxidase, Subunit III)				PF08238.9(Sel1:Sel1 repeat)	GO:0005654(cellular_component:nucleoplasm); GO:0016021(cellular_component:integral component of membrane); GO:0005515(molecular_function:protein binding); GO:0016020(cellular_component:membrane); GO:0016021(cellular_component:integral component of membrane); GO:0005634(cellular_component:nucleus); GO:0005654(cellular_component:nucleoplasm)	NP_056002.2(protein sel-1 homolog 3 isoform 1 [Homo sapiens])	sp|Q68CR1|SE1L3_HUMAN(Protein sel-1 homolog 3 OS=Homo sapiens OX=9606 GN=SEL1L3 PE=1 SV=2)	23231
ENSG00000136141	2772	2563	2580	2045	1917	2051	31.79	32.2	32.08	23.78	23.81	24.17	32.0233	23.92	-0.448043	3.08e-10	3.01e-08	down	LRCH1	5569	leucine rich repeats and calponin homology domain containing 1 [Source:HGNC Symbol;Acc:HGNC:20309]	COG4886(S:Function unknown)	COG4886(leucine Rich Repeat)				PF13855.3(LRR_8:Leucine rich repeat); PF12799.4(LRR_4:Leucine Rich repeats (2 copies)); PF00307.28(CH:Calponin homology (CH) domain)	GO:0005515(molecular_function:protein binding); GO:0005737(cellular_component:cytoplasm); GO:0005737(cellular_component:cytoplasm); GO:0005515(molecular_function:protein binding); GO:0005737(cellular_component:cytoplasm); GO:2000405(biological_process:negative regulation of T cell migration); GO:0034260(biological_process:negative regulation of GTPase activity); GO:1990869(biological_process:cell…	AAI43884.1(LRCH1 protein [Homo sapiens])	sp|Q9Y2L9|LRCH1_HUMAN(Leucine-rich repeat and calponin homology domain-containing protein 1 OS=Homo sapiens OX=9606 GN=LRCH1 PE=1 SV=3)	23143
ENSG00000091409	8050	7307	7351	6424	5914	6453	99.79	104.85	97.22	85.2	83.49	81.59	100.62	83.4267	-0.324672	3.07e-10	3.01e-08	down	ITGA6	5686	integrin subunit alpha 6 [Source:HGNC Symbol;Acc:HGNC:6142]	ENOG410XVGZ(U:Intracellular trafficking, secretion, and vesicular transport); ENOG410XPVZ(U:Intracellular trafficking, secretion, and vesicular transport)	ENOG410XVGZ(Integrin, alpha); ENOG410XPVZ(Integrin, alpha)	K06485	ITGA6, CD49f	map04151(PI3K-Akt signaling pathway); map04510(Focal adhesion); map04512(ECM-receptor interaction); map04514(Cell adhesion molecules (CAMs)); map04640(Hematopoietic cell lineage); map04810(Regulation of actin cytoskeleton); map05145(Toxoplasmosis); map05165(Human papillomavirus infection); map05200(Pathways in cancer); map05222(Small cell lung cancer); map05410(Hypertrophic cardiomyopathy (HCM));…	PF08441.9(Integrin_alpha2:Integrin alpha); PF01839.20(FG-GAP:FG-GAP repeat); PF13517.3(VCBS:Repeat domain in Vibrio, Colwellia, Bradyrhizobium and Shewanella)	GO:0009897(cellular_component:external side of plasma membrane); GO:2001237(biological_process:negative regulation of extrinsic apoptotic signaling pathway); GO:0048565(biological_process:digestive tract development); GO:0007160(biological_process:cell-matrix adhesion); GO:0050900(biological_process:leukocyte migration); GO:0005925(cellular_component:focal adhesion); GO:0030056(cellular_component…	NP_001073286.1(integrin alpha-6 isoform a preproprotein [Homo sapiens])	sp|Q61739|ITA6_MOUSE(Integrin alpha-6 OS=Mus musculus OX=10090 GN=Itga6 PE=1 SV=3)	3655
ENSG00000235750	3489	3099	3156	2576	2368	2644	44.39	44.1	45.11	34.15	33.69	37.48	44.5333	35.1067	-0.411963	3.24e-10	3.15e-08	down	KIAA0040	4548	KIAA0040 [Source:HGNC Symbol;Acc:HGNC:28950]	ENOG410Z3TM(S:Function unknown)	ENOG410Z3TM(kiaa0040)					GO:0016020(cellular_component:membrane); GO:0016021(cellular_component:integral component of membrane); GO:0005515(molecular_function:protein binding)	BAA05022.2(KIAA0040, partial [Homo sapiens])	sp|Q15053|K0040_HUMAN(Uncharacterized protein KIAA0040 OS=Homo sapiens OX=9606 GN=KIAA0040 PE=1 SV=1)	9674
ENSG00000134193	3724	3403	3449	2783	2627	2666	189.28	190.85	194	144.64	148.06	140.86	191.377	144.52	-0.440052	3.29e-10	3.18e-08	down	REG4	2327	regenerating family member 4 [Source:HGNC Symbol;Acc:HGNC:22977]	ENOG410XPJ1(S:Function unknown)	ENOG410XPJ1(c-type lectin domain family)					GO:0005737(cellular_component:cytoplasm); GO:0005737(cellular_component:cytoplasm); GO:0030246(molecular_function:carbohydrate binding); GO:0005576(cellular_component:extracellular region); GO:0008201(molecular_function:heparin binding); GO:0004888(molecular_function:transmembrane signaling receptor activity); GO:2001065(molecular_function:mannan binding); GO:2001065(molecular_function:mannan bin…	NP_001152825.1(regenerating islet-derived protein 4 isoform 2 precursor [Homo sapiens])	sp|Q9BYZ8|REG4_HUMAN(Regenerating islet-derived protein 4 OS=Homo sapiens OX=9606 GN=REG4 PE=1 SV=1)	83998
ENSG00000142798	34028	29353.6	28625.7	25484.8	23487.8	25770.6	231.33	219.95	220.53	177.05	168.16	183.01	223.937	176.073	-0.349269	3.33e-10	3.2e-08	down	HSPG2	14341	heparan sulfate proteoglycan 2 [Source:HGNC Symbol;Acc:HGNC:5273]	ENOG410XTD2(S:Function unknown)	ENOG410XTD2(low density lipoprotein receptor class A domain containing 2)	K06255	HSPG2	map04512(ECM-receptor interaction); map05161(Hepatitis B); map05205(Proteoglycans in cancer)	PF07679.13(I-set:Immunoglobulin I-set domain); PF13927.3(Ig_3:Immunoglobulin domain); PF13895.3(Ig_2:Immunoglobulin domain); PF00047.22(ig:Immunoglobulin domain); PF07686.14(V-set:Immunoglobulin V-set domain); PF00052.15(Laminin_B:Laminin B (Domain IV)); PF00054.20(Laminin_G_1:Laminin G domain); PF02210.21(Laminin_G_2:Laminin G domain); PF00053.21(Laminin_EGF:Laminin EGF domain); PF00057.15(Ldl_r…	GO:0042157(biological_process:lipoprotein metabolic process); GO:0044267(biological_process:cellular protein metabolic process); GO:0008022(molecular_function:protein C-terminus binding); GO:0005796(cellular_component:Golgi lumen); GO:0005925(cellular_component:focal adhesion); GO:0070062(cellular_component:extracellular exosome); GO:0043202(cellular_component:lysosomal lumen); GO:0006027(biologi…	XP_016856611.1(basement membrane-specific heparan sulfate proteoglycan core protein isoform X4 [Homo sapiens])	sp|P98160|PGBM_HUMAN(Basement membrane-specific heparan sulfate proteoglycan core protein OS=Homo sapiens OX=9606 GN=HSPG2 PE=1 SV=4)	3339
ENSG00000029364	1911	1785	1885	2873	2809	3154	22.92	23.96	27.22	35.47	36.9	41.02	24.7	37.7967	0.610704	3.42e-10	3.27e-08	up	SLC39A9	5399	solute carrier family 39 member 9 [Source:HGNC Symbol;Acc:HGNC:20182]	ENOG410XQG5(P:Inorganic ion transport and metabolism)	ENOG410XQG5(Solute carrier family 39 (Zinc transporter), member 9)	K14715	SLC39A9, ZIP9		PF02535.19(Zip:ZIP Zinc transporter)	GO:0016021(cellular_component:integral component of membrane); GO:0030001(biological_process:metal ion transport); GO:0016020(cellular_component:membrane); GO:0055085(biological_process:transmembrane transport); GO:0046873(molecular_function:metal ion transmembrane transporter activity); GO:0030001(biological_process:metal ion transport); GO:0016021(cellular_component:integral component of membra…	NP_060845.2(zinc transporter ZIP9 isoform 1 [Homo sapiens])	sp|Q9NUM3|S39A9_HUMAN(Zinc transporter ZIP9 OS=Homo sapiens OX=9606 GN=SLC39A9 PE=1 SV=2)	55334
ENSG00000147676	7950	7558	7587	6271.99	5591	6120	162.77	167.86	168.86	131.99	125.55	131.52	166.497	129.687	-0.41405	3.52e-10	3.35e-08	down	MAL2	2826	mal, T cell differentiation protein 2 (gene/pseudogene) [Source:HGNC Symbol;Acc:HGNC:13634]	ENOG4111IAF(S:Function unknown)	ENOG4111IAF(CKLF-like MARVEL transmembrane domain containing)				PF01284.20(MARVEL:Membrane-associating domain)	GO:0016020(cellular_component:membrane); GO:0045121(cellular_component:membrane raft); GO:0045056(biological_process:transcytosis); GO:0005737(cellular_component:cytoplasm); GO:0016021(cellular_component:integral component of membrane); GO:0005886(cellular_component:plasma membrane); GO:0005515(molecular_function:protein binding); GO:0048471(cellular_component:perinuclear region of cytoplasm); GO…	NP_443118.1(protein MAL2 [Homo sapiens])	sp|Q969L2|MAL2_HUMAN(Protein MAL2 OS=Homo sapiens OX=9606 GN=MAL2 PE=1 SV=1)	114569
ENSG00000146072	4352	3844	3917	3286	3117	3272	66.09	63.85	65.28	50.96	51.66	51.38	65.0733	51.3333	-0.37461	3.64e-10	3.4e-08	down	TNFRSF21	3595	TNF receptor superfamily member 21 [Source:HGNC Symbol;Acc:HGNC:13469]	ENOG410YYKW(U:Intracellular trafficking, secretion, and vesicular transport)	ENOG410YYKW(tumor necrosis factor receptor superfamily member 21)	K05157	TNFRSF21, DR6, CD358	map04060(Cytokine-cytokine receptor interaction)	PF00020.15(TNFR_c6:TNFR/NGFR cysteine-rich region); PF00531.19(Death:Death domain); PF07699.10(Ephrin_rec_like:Putative ephrin-receptor like)	GO:0042130(biological_process:negative regulation of T cell proliferation); GO:0006954(biological_process:inflammatory response); GO:0033209(biological_process:tumor necrosis factor-mediated signaling pathway); GO:0097190(biological_process:apoptotic signaling pathway); GO:0050852(biological_process:T cell receptor signaling pathway); GO:0030424(cellular_component:axon); GO:0007165(biological_pro…	NP_055267.1(tumor necrosis factor receptor superfamily member 21 precursor [Homo sapiens])	sp|O75509|TNR21_HUMAN(Tumor necrosis factor receptor superfamily member 21 OS=Homo sapiens OX=9606 GN=TNFRSF21 PE=1 SV=1)	27242
ENSG00000133112	61046	55828	54798	50347	45949	50509	3992.11	3984.99	4022.19	3432.83	3305.51	3340.59	3999.76	3359.64	-0.277462	3.62e-10	3.4e-08	down	TPT1	4814	tumor protein, translationally-controlled 1 [Source:HGNC Symbol;Acc:HGNC:12022]	ENOG4111FVP(S:Function unknown)	ENOG4111FVP(tumor protein)				PF00838.14(TCTP:Translationally controlled tumour protein)	GO:0005654(cellular_component:nucleoplasm); GO:0019827(biological_process:stem cell population maintenance); GO:0008134(molecular_function:transcription factor binding); GO:2000384(biological_process:negative regulation of ectoderm development); GO:0005829(cellular_component:cytosol)	NP_001273201.1(translationally-controlled tumor protein isoform 1 [Homo sapiens])	sp|P61288|TCTP_PIG(Translationally-controlled tumor protein OS=Sus scrofa OX=9823 GN=TPT1 PE=2 SV=1)	7178
ENSG00000142089	3390.19	2907.67	2867.11	4351.18	4128.74	4284.1	495.53	476.96	465.93	646.04	665.02	648.72	479.473	653.26	0.428616	3.62e-10	3.42e-08	up	IFITM3	713	interferon induced transmembrane protein 3 [Source:HGNC Symbol;Acc:HGNC:5414]	ENOG4112C1U(S:Function unknown)	ENOG4112C1U(Interferon induced transmembrane protein)	K06566	IFITM		PF04505.9(CD225:Interferon-induced transmembrane protein)	GO:0009607(biological_process:response to biotic stimulus); GO:0051607(biological_process:defense response to virus); GO:0005765(cellular_component:lysosomal membrane); GO:0016021(cellular_component:integral component of membrane); GO:0016020(cellular_component:membrane); GO:0070062(cellular_component:extracellular exosome); GO:0016021(cellular_component:integral component of membrane); GO:004507…	XP_007984939.1(PREDICTED: interferon-induced transmembrane protein 3 [Chlorocebus sabaeus])	sp|Q01628|IFM3_HUMAN(Interferon-induced transmembrane protein 3 OS=Homo sapiens OX=9606 GN=IFITM3 PE=1 SV=2)	10410
ENSG00000050393	1597	1546.24	1524	1004	834.04	1014.74	31.13	26.64	29.61	16.63	16.49	18.69	29.1267	17.27	-0.764023	3.9e-10	3.6e-08	down	MCUR1	5471	mitochondrial calcium uniporter regulator 1 [Source:HGNC Symbol;Acc:HGNC:21097]	ENOG4111F9W(S:Function unknown)	ENOG4111F9W(ran binding protein)				PF07798.8(DUF1640:Protein of unknown function (DUF1640))	GO:0006851(biological_process:mitochondrial calcium ion transport); GO:0016021(cellular_component:integral component of membrane); GO:0006851(biological_process:mitochondrial calcium ion transport); GO:0016020(cellular_component:membrane); GO:0016021(cellular_component:integral component of membrane); GO:0005743(cellular_component:mitochondrial inner membrane); GO:0005739(cellular_component:mitoc…	XP_011740867.1(mitochondrial calcium uniporter regulator 1 [Macaca nemestrina])	sp|Q96AQ8|MCUR1_HUMAN(Mitochondrial calcium uniporter regulator 1 OS=Homo sapiens OX=9606 GN=MCUR1 PE=1 SV=1)	63933
ENSG00000135114	667	559	611	1163	1057	1071	13.67	12.26	13.26	25.37	24.06	23.75	13.0633	24.3933	0.790864	3.93e-10	3.61e-08	up	OASL	3266	2'-5'-oligoadenylate synthetase like [Source:HGNC Symbol;Acc:HGNC:8090]	COG5272(S:Function unknown)	COG5272(Chromosome 12 open reading frame 43)	K14608	OASL	map05165(Human papillomavirus infection)	PF10421.6(OAS1_C:2'-5'-oligoadenylate synthetase 1, domain 2, C-terminus); PF00240.20(ubiquitin:Ubiquitin family); PF11976.5(Rad60-SLD:Ubiquitin-2 like Rad60 SUMO-like)	GO:0005737(cellular_component:cytoplasm); GO:0051607(biological_process:defense response to virus); GO:0005730(cellular_component:nucleolus); GO:0005829(cellular_component:cytosol); GO:0016020(cellular_component:membrane); GO:0045071(biological_process:negative regulation of viral genome replication); GO:0046966(molecular_function:thyroid hormone receptor binding); GO:0060333(biological_process:i…	NP_003724.1(2'-5'-oligoadenylate synthase-like protein isoform a [Homo sapiens])	sp|Q15646|OASL_HUMAN(2'-5'-oligoadenylate synthase-like protein OS=Homo sapiens OX=9606 GN=OASL PE=1 SV=2)	8638
ENSG00000109072	3188	2801	2705	2222	2095	2268	119.16	115.93	111.72	85.68	86.33	88.64	115.603	86.8833	-0.450774	3.89e-10	3.62e-08	down	VTN	1626	vitronectin [Source:HGNC Symbol;Acc:HGNC:12724]	ENOG410XQ5D(O:Posttranslational modification, protein turnover, chaperones)	ENOG410XQ5D(matrix metallopeptidase)	K06251	VTN	map04151(PI3K-Akt signaling pathway); map04510(Focal adhesion); map04512(ECM-receptor interaction); map04610(Complement and coagulation cascades); map05165(Human papillomavirus infection); map05205(Proteoglycans in cancer)	PF00045.16(Hemopexin:Hemopexin); PF01033.14(Somatomedin_B:Somatomedin B domain)	GO:0030449(biological_process:regulation of complement activation); GO:0061302(biological_process:smooth muscle cell-matrix adhesion); GO:0050840(molecular_function:extracellular matrix binding); GO:0014911(biological_process:positive regulation of smooth muscle cell migration); GO:0030247(molecular_function:polysaccharide binding); GO:0090303(biological_process:positive regulation of wound heali…	NP_000629.3(vitronectin precursor [Homo sapiens])	sp|P04004|VTNC_HUMAN(Vitronectin OS=Homo sapiens OX=9606 GN=VTN PE=1 SV=1)	7448
ENSG00000175215	5054	4613	4572	3939	3448	3810	62.09	66.44	64.4	50.41	47.86	49.2	64.31	49.1567	-0.398622	3.99e-10	3.63e-08	down	CTDSP2	4785	CTD small phosphatase 2 [Source:HGNC Symbol;Acc:HGNC:17077]	COG5190(S:Function unknown)	COG5190(capping protein (actin filament) gelsolin-like)	K15731	CTDSP		PF03031.15(NIF:NLI interacting factor-like phosphatase)	GO:0005654(cellular_component:nucleoplasm); GO:2000134(biological_process:negative regulation of G1/S transition of mitotic cell cycle); GO:0016791(molecular_function:phosphatase activity); GO:0006357(biological_process:regulation of transcription from RNA polymerase II promoter); GO:0008420(molecular_function:CTD phosphatase activity); GO:0005634(cellular_component:nucleus); GO:0046872(molecular…	NP_005721.3(carboxy-terminal domain RNA polymerase II polypeptide A small phosphatase 2 [Homo sapiens])	sp|O14595|CTDS2_HUMAN(Carboxy-terminal domain RNA polymerase II polypeptide A small phosphatase 2 OS=Homo sapiens OX=9606 GN=CTDSP2 PE=1 SV=2)	10106
ENSG00000101076	4031	3577	3663	3098	2849	3064	53.74	54.34	52.57	42.96	40.52	42.83	53.55	42.1033	-0.373824	3.98e-10	3.64e-08	down	HNF4A	6445	hepatocyte nuclear factor 4 alpha [Source:HGNC Symbol;Acc:HGNC:5024]	ENOG410XQT8(K:Transcription)	ENOG410XQT8(hepatocyte nuclear factor 4)	K07292	NR2A1, HNF4A	map04152(AMPK signaling pathway); map04950(Maturity onset diabetes of the young)	PF00104.27(Hormone_recep:Ligand-binding domain of nuclear hormone receptor); PF00105.15(zf-C4:Zinc finger, C4 type (two domains))	GO:0006637(biological_process:acyl-CoA metabolic process); GO:0045216(biological_process:cell-cell junction organization); GO:0030308(biological_process:negative regulation of cell growth); GO:0008285(biological_process:negative regulation of cell proliferation); GO:0007596(biological_process:blood coagulation); GO:2000189(biological_process:positive regulation of cholesterol homeostasis); GO:003…	NP_000448.3(hepatocyte nuclear factor 4-alpha 2 [Homo sapiens])	sp|P41235|HNF4A_HUMAN(Hepatocyte nuclear factor 4-alpha OS=Homo sapiens OX=9606 GN=HNF4A PE=1 SV=3)	3172
ENSG00000122786	6325	5545	5724	4842	4591	4913	94.68	93.35	96.64	73.65	76.78	75.73	94.89	75.3867	-0.344905	4.1e-10	3.71e-08	down	CALD1	5011	caldesmon 1 [Source:HGNC Symbol;Acc:HGNC:1441]	ENOG410ZMZI(Z:Cytoskeleton)	ENOG410ZMZI(caldesmon 1)	K12327	CALD1	map04270(Vascular smooth muscle contraction)	PF02029.12(Caldesmon:Caldesmon)	GO:0030016(cellular_component:myofibril); GO:0006936(biological_process:muscle contraction); GO:0030478(cellular_component:actin cap); GO:0003779(molecular_function:actin binding); GO:0005516(molecular_function:calmodulin binding); GO:0017022(molecular_function:myosin binding); GO:0006936(biological_process:muscle contraction); GO:0005737(cellular_component:cytoplasm); GO:0043231(cellular_compone…	AAA35636.1(caldesmon [Homo sapiens])	sp|Q05682|CALD1_HUMAN(Caldesmon OS=Homo sapiens OX=9606 GN=CALD1 PE=1 SV=3)	800
ENSG00000140391	3949	3592	3474	5039	4626	5109	135.13	161.64	144.39	197.84	204.3	210.32	147.053	204.153	0.372419	4.15e-10	3.73e-08	up	TSPAN3	6467	tetraspanin 3 [Source:HGNC Symbol;Acc:HGNC:17752]	ENOG4111IRY(S:Function unknown)	ENOG4111IRY(tetraspanin)	K17293	TSPAN3		PF00335.17(Tetraspannin:Tetraspanin family)	GO:0016021(cellular_component:integral component of membrane); GO:0016021(cellular_component:integral component of membrane); GO:0016020(cellular_component:membrane); GO:0007166(biological_process:cell surface receptor signaling pathway); GO:0005887(cellular_component:integral component of plasma membrane); GO:0070062(cellular_component:extracellular exosome); GO:0003674(molecular_function:molecu…	NP_005715.1(tetraspanin-3 isoform 1 [Homo sapiens])	sp|Q5RE11|TSN3_PONAB(Tetraspanin-3 OS=Pongo abelii OX=9601 GN=TSPAN3 PE=2 SV=1)	10099
ENSG00000118705	15159	12900	13510	11732	10599	11233	410.38	378.19	398.74	324.73	313.66	310.47	395.77	316.287	-0.358681	4.24e-10	3.78e-08	down	RPN2	2348	ribophorin II [Source:HGNC Symbol;Acc:HGNC:10382]	ENOG410XRF2(S:Function unknown)	ENOG410XRF2(ribophorin II)	K12667	SWP1, RPN2	map00510(N-Glycan biosynthesis); map00513(Various types of N-glycan biosynthesis); map04141(Protein processing in endoplasmic reticulum)	PF05817.11(Ribophorin_II:Oligosaccharyltransferase subunit Ribophorin II)	GO:0004579(molecular_function:dolichyl-diphosphooligosaccharide-protein glycotransferase activity); GO:0005791(cellular_component:rough endoplasmic reticulum); GO:0000421(cellular_component:autophagosome membrane); GO:0016021(cellular_component:integral component of membrane); GO:0042493(biological_process:response to drug); GO:0005634(cellular_component:nucleus); GO:0008250(cellular_component:ol…	NP_001129243.1(dolichyl-diphosphooligosaccharide--protein glycosyltransferase subunit 2 isoform 2 precursor [Homo sapiens])	sp|P04844|RPN2_HUMAN(Dolichyl-diphosphooligosaccharide--protein glycosyltransferase subunit 2 OS=Homo sapiens OX=9606 GN=RPN2 PE=1 SV=3)	6185
ENSG00000054793	6613	5887	6084	5192	4819	5230	44.72	43.2	44.95	35.93	35.3	36.28	44.29	35.8367	-0.337297	4.24e-10	3.8e-08	down	ATP9A	8106	ATPase phospholipid transporting 9A (putative) [Source:HGNC Symbol;Acc:HGNC:13540]	ENOG410XPYK(U:Intracellular trafficking, secretion, and vesicular transport)	ENOG410XPYK(Phospholipid-transporting atpase)	K01530	E7.6.2.1		PF16212.2(PhoLip_ATPase_C:Phospholipid-translocating P-type ATPase C-terminal); PF16209.2(PhoLip_ATPase_N:Phospholipid-translocating ATPase N-terminal); PF00702.23(Hydrolase:haloacid dehalogenase-like hydrolase); PF00122.17(E1-E2_ATPase:E1-E2 ATPase); PF13246.3(Cation_ATPase:Cation transport ATPase (P-type))	GO:0004012(molecular_function:phospholipid-translocating ATPase activity); GO:0006890(biological_process:retrograde vesicle-mediated transport, Golgi to ER); GO:0006897(biological_process:endocytosis); GO:0048471(cellular_component:perinuclear region of cytoplasm); GO:0055037(cellular_component:recycling endosome); GO:0000287(molecular_function:magnesium ion binding); GO:0005769(cellular_componen…	NP_006036.1(probable phospholipid-transporting ATPase IIA [Homo sapiens])	sp|O75110|ATP9A_HUMAN(Probable phospholipid-transporting ATPase IIA OS=Homo sapiens OX=9606 GN=ATP9A PE=1 SV=3)	10079
ENSG00000125266	7184.45	6534.83	6600.43	5777.6	5286.01	5732.53	91.93	90.75	92.53	75.12	74.77	76.02	91.7367	75.3033	-0.326361	4.38e-10	3.84e-08	down	EFNB2	4995	ephrin B2 [Source:HGNC Symbol;Acc:HGNC:3227]	ENOG4111FMJ(S:Function unknown)	ENOG4111FMJ(ligand for Eph receptors, a family of receptor tyrosine kinases which are crucial for migration, repulsion and adhesion during neuronal, vascular and epithelial development. Binds promiscuously Eph receptors residing on adjacent cells, leading to contact-dependent bidirectional signaling into neighboring cells)	K05463	EFNB	map04360(Axon guidance)	PF00812.14(Ephrin:Ephrin)	GO:0046718(biological_process:viral entry into host cell); GO:0009887(biological_process:animal organ morphogenesis); GO:0072178(biological_process:nephric duct morphogenesis); GO:2000727(biological_process:positive regulation of cardiac muscle cell differentiation); GO:0016020(cellular_component:membrane); GO:0046875(molecular_function:ephrin receptor binding); GO:0048013(biological_process:ephr…	NP_004084.1(ephrin-B2 precursor [Homo sapiens])	sp|P52799|EFNB2_HUMAN(Ephrin-B2 OS=Homo sapiens OX=9606 GN=EFNB2 PE=1 SV=1)	1948
ENSG00000155380	12628.5	10938.3	11485.8	9703.7	9144.34	9944.88	179.88	197.61	206.4	178.24	175.82	183.64	194.63	179.233	-0.33432	4.34e-10	3.85e-08	down	SLC16A1	4374	solute carrier family 16 member 1 [Source:HGNC Symbol;Acc:HGNC:10922]	COG0477(G:Carbohydrate transport and metabolism); ENOG41116NW(P:Inorganic ion transport and metabolism)	COG0477(major facilitator Superfamily); ENOG41116NW(solute carrier family 16, member 1 (monocarboxylic acid transporter 1))	K08179	SLC16A1		PF07690.13(MFS_1:Major Facilitator Superfamily)	GO:0015728(biological_process:mevalonate transport); GO:0042593(biological_process:glucose homeostasis); GO:0050900(biological_process:leukocyte migration); GO:0006090(biological_process:pyruvate metabolic process); GO:0032094(biological_process:response to food); GO:0070062(cellular_component:extracellular exosome); GO:0035879(biological_process:plasma membrane lactate transport); GO:0005813(cel…	NP_003042.3(monocarboxylate transporter 1 [Homo sapiens])	sp|P53985|MOT1_HUMAN(Monocarboxylate transporter 1 OS=Homo sapiens OX=9606 GN=SLC16A1 PE=1 SV=3)	6566
ENSG00000127324	4250	4016	4074	3265	2882	3180	243.74	253.43	258.38	191.31	181.18	189.22	251.85	187.237	-0.456761	4.37e-10	3.85e-08	down	TSPAN8	1516	tetraspanin 8 [Source:HGNC Symbol;Acc:HGNC:11855]	ENOG4111IRY(S:Function unknown)	ENOG4111IRY(Solute carrier family 44 member)	K17349	TSPAN8		PF00335.17(Tetraspannin:Tetraspanin family)	GO:0005178(molecular_function:integrin binding); GO:0016021(cellular_component:integral component of membrane); GO:0016020(cellular_component:membrane); GO:0005515(molecular_function:protein binding); GO:0007166(biological_process:cell surface receptor signaling pathway); GO:0005887(cellular_component:integral component of plasma membrane); GO:0070062(cellular_component:extracellular exosome); GO…	NP_004607.1(tetraspanin-8 [Homo sapiens])	sp|P19075|TSN8_HUMAN(Tetraspanin-8 OS=Homo sapiens OX=9606 GN=TSPAN8 PE=1 SV=1)	7103
ENSG00000144566	1219	1037	1046	1783	1620	1706	31.75	27.55	28.82	44.02	44.5	42.06	29.3733	43.5267	0.579707	4.49e-10	3.92e-08	up	RAB5A	2518	RAB5A, member RAS oncogene family [Source:HGNC Symbol;Acc:HGNC:9783]	ENOG410YCCP(O:Posttranslational modification, protein turnover, chaperones)	ENOG410YCCP(Heat shock protein)	K07887	RAB5A	map04014(Ras signaling pathway); map04144(Endocytosis); map04145(Phagosome); map04962(Vasopressin-regulated water reabsorption); map05014(Amyotrophic lateral sclerosis (ALS)); map05146(Amoebiasis); map05152(Tuberculosis)	PF00071.19(Ras:Ras family); PF08477.10(Roc:Ras of Complex, Roc, domain of DAPkinase); PF00025.18(Arf:ADP-ribosylation factor family); PF04670.9(Gtr1_RagA:Gtr1/RagA G protein conserved region); PF01926.20(MMR_HSR1:50S ribosome-binding GTPase)	GO:0008021(cellular_component:synaptic vesicle); GO:0045921(biological_process:positive regulation of exocytosis); GO:0006909(biological_process:phagocytosis); GO:0015629(cellular_component:actin cytoskeleton); GO:0007596(biological_process:blood coagulation); GO:0030425(cellular_component:dendrite); GO:0036465(biological_process:synaptic vesicle recycling); GO:0098559(cellular_component:cytoplas…	NP_004153.2(ras-related protein Rab-5A isoform 1 [Homo sapiens])	sp|P20339|RAB5A_HUMAN(Ras-related protein Rab-5A OS=Homo sapiens OX=9606 GN=RAB5A PE=1 SV=2)	5868
ENSG00000152127	944	908	962	1630	1485	1605	6.2	6.77	7.53	11.34	10.94	11.64	6.83333	11.3067	0.693173	4.53e-10	3.94e-08	up	MGAT5	8332	alpha-1,6-mannosylglycoprotein 6-beta-N-acetylglucosaminyltransferase [Source:HGNC Symbol;Acc:HGNC:7049]	ENOG410XTV7(S:Function unknown)	ENOG410XTV7(mannosyl (alpha-1,6-)-glycoprotein beta-1,6-N-acetyl-glucosaminyltransferase)	K00744	MGAT5	map00510(N-Glycan biosynthesis)	PF15024.3(Glyco_transf_18:Glycosyltransferase family 18); PF15027.3(DUF4525:Domain of unknown function (DUF4525))	GO:0005794(cellular_component:Golgi apparatus); GO:0070062(cellular_component:extracellular exosome); GO:0006487(biological_process:protein N-linked glycosylation); GO:0016021(cellular_component:integral component of membrane); GO:0030144(molecular_function:alpha-1,6-mannosylglycoprotein 6-beta-N-acetylglucosaminyltransferase activity); GO:0000139(cellular_component:Golgi membrane); GO:0006487(bi…	NP_002401.1(alpha-1,6-mannosylglycoprotein 6-beta-N-acetylglucosaminyltransferase A [Homo sapiens])	sp|Q09328|MGT5A_HUMAN(Alpha-1,6-mannosylglycoprotein 6-beta-N-acetylglucosaminyltransferase A OS=Homo sapiens OX=9606 GN=MGAT5 PE=2 SV=1)	4249
ENSG00000130702	15074	13483	12870	11580	10685	11659	180.32	175.18	166.8	143.17	140.99	142.21	174.1	142.123	-0.338587	4.67e-10	4.03e-08	down	LAMA5	11426	laminin subunit alpha 5 [Source:HGNC Symbol;Acc:HGNC:6485]	ENOG410XRDC(S:Function unknown); ENOG410YNSE(S:Function unknown); ENOG410ZQIY(Z:Cytoskeleton); ENOG410ZVNS(S:Function unknown)	ENOG410XRDC(Laminin, alpha); ENOG410YNSE(Component of the spindle pole body (SPB) required for the proper execution of spindle pole body (SPB) duplication. Potential role in cross-linking filaments or anchoring other molecules. It is essential for growth (By similarity)); ENOG410ZQIY(Septation initiation); ENOG410ZVNS(Laminin, alpha)	K06240	LAMA3_5	map04151(PI3K-Akt signaling pathway); map04510(Focal adhesion); map04512(ECM-receptor interaction); map05145(Toxoplasmosis); map05146(Amoebiasis); map05165(Human papillomavirus infection); map05200(Pathways in cancer); map05222(Small cell lung cancer)	PF00053.21(Laminin_EGF:Laminin EGF domain); PF06008.11(Laminin_I:Laminin Domain I); PF00055.14(Laminin_N:Laminin N-terminal (Domain VI)); PF02210.21(Laminin_G_2:Laminin G domain); PF00054.20(Laminin_G_1:Laminin G domain); PF06009.9(Laminin_II:Laminin Domain II); PF00052.15(Laminin_B:Laminin B (Domain IV)); PF13385.3(Laminin_G_3:Concanavalin A-like lectin/glucanases superfamily)	GO:0008037(biological_process:cell recognition); GO:0016331(biological_process:morphogenesis of embryonic epithelium); GO:0030324(biological_process:lung development); GO:0034446(biological_process:substrate adhesion-dependent cell spreading); GO:0030155(biological_process:regulation of cell adhesion); GO:0043260(cellular_component:laminin-11 complex); GO:0001755(biological_process:neural crest c…	NP_005551.3(laminin subunit alpha-5 precursor [Homo sapiens])	sp|O15230|LAMA5_HUMAN(Laminin subunit alpha-5 OS=Homo sapiens OX=9606 GN=LAMA5 PE=1 SV=8)	3911
ENSG00000099991	3407	3007	2938	4307	3972	4299	33.55	34.29	32.37	44.49	42.44	40.99	33.4033	42.64	0.37717	4.72e-10	4.06e-08	up	CABIN1	7480	calcineurin binding protein 1 [Source:HGNC Symbol;Acc:HGNC:24187]	ENOG410XY91(S:Function unknown)	ENOG410XY91(Calcineurin binding protein 1)	K17613	CABIN1		PF09047.7(MEF2_binding:MEF2 binding); PF13414.3(TPR_11:TPR repeat)	GO:0005737(cellular_component:cytoplasm); GO:0005654(cellular_component:nucleoplasm); GO:0006336(biological_process:DNA replication-independent nucleosome assembly); GO:0060548(biological_process:negative regulation of cell death); GO:0014823(biological_process:response to activity); GO:0016235(cellular_component:aggresome); GO:0031491(molecular_function:nucleosome binding); GO:0030346(molecular_…	NP_036427.1(calcineurin-binding protein cabin-1 isoform a [Homo sapiens])	sp|Q9Y6J0|CABIN_HUMAN(Calcineurin-binding protein cabin-1 OS=Homo sapiens OX=9606 GN=CABIN1 PE=1 SV=1)	23523
ENSG00000105388	2089.01	1824	1792.32	1378	1224.07	1415	44.58	44.91	46.69	32.03	29.32	33.18	45.3933	31.51	-0.556918	4.97e-10	4.25e-08	down	CEACAM5	2874	carcinoembryonic antigen related cell adhesion molecule 5 [Source:HGNC Symbol;Acc:HGNC:1817]	ENOG410YR1P(S:Function unknown)	ENOG410YR1P(Carcinoembryonic antigen-related cell adhesion molecule)	K06499	CEACAM, CD66		PF13927.3(Ig_3:Immunoglobulin domain); PF13895.3(Ig_2:Immunoglobulin domain); PF07679.13(I-set:Immunoglobulin I-set domain); PF00047.22(ig:Immunoglobulin domain); PF07686.14(V-set:Immunoglobulin V-set domain)	GO:0016020(cellular_component:membrane); GO:0043066(biological_process:negative regulation of apoptotic process); GO:0007155(biological_process:cell adhesion); GO:0005886(cellular_component:plasma membrane); GO:0042803(molecular_function:protein homodimerization activity); GO:0005886(cellular_component:plasma membrane); GO:0006915(biological_process:apoptotic process); GO:0009986(cellular_compone…	NP_004354.3(carcinoembryonic antigen-related cell adhesion molecule 5 isoform 1 preproprotein [Homo sapiens])	sp|P06731|CEAM5_HUMAN(Carcinoembryonic antigen-related cell adhesion molecule 5 OS=Homo sapiens OX=9606 GN=CEACAM5 PE=1 SV=3)	1048
ENSG00000089472	1409	1212	1281	843	841	851	15.98	14.85	15.62	9.72	10.5	10.17	15.4833	10.13	-0.671866	5.07e-10	4.27e-08	down	HEPH	6013	hephaestin [Source:HGNC Symbol;Acc:HGNC:4866]	COG2132(J:Translation, ribosomal structure and biogenesis)	COG2132(eukaryotic translation initiation factor 4b)	K14735	HEPH	map00860(Porphyrin and chlorophyll metabolism); map04978(Mineral absorption)	PF07732.12(Cu-oxidase_3:Multicopper oxidase); PF07731.11(Cu-oxidase_2:Multicopper oxidase)	GO:0005622(cellular_component:intracellular); GO:0006879(biological_process:cellular iron ion homeostasis); GO:0004322(molecular_function:ferroxidase activity); GO:0016021(cellular_component:integral component of membrane); GO:0016323(cellular_component:basolateral plasma membrane); GO:0008198(molecular_function:ferrous iron binding); GO:0006826(biological_process:iron ion transport); GO:0006825(…	NP_620074.3(hephaestin isoform a [Homo sapiens])	sp|Q9BQS7|HEPH_HUMAN(Hephaestin OS=Homo sapiens OX=9606 GN=HEPH PE=1 SV=3)	9843
ENSG00000261150	6541	5762.41	5544	8939	7683.22	8459	141.99	127.49	123.37	194.43	177.5	182.78	130.95	184.903	0.440023	5.02e-10	4.28e-08	up	EPPK1	16002	epiplakin 1 [Source:HGNC Symbol;Acc:HGNC:15577]	COG5069(S:Function unknown); ENOG4111KM4(Z:Cytoskeleton); COG5045(J:Translation, ribosomal structure and biogenesis)	COG5069(negative regulation of macroautophagy); ENOG4111KM4(-); COG5045(Ribosomal protein)				PF00681.17(Plectin:Plectin repeat)	GO:0005856(cellular_component:cytoskeleton); GO:0005737(cellular_component:cytoplasm); GO:0044822(molecular_function:poly(A) RNA binding); GO:0005856(cellular_component:cytoskeleton); GO:0008092(molecular_function:cytoskeletal protein binding); GO:0007010(biological_process:cytoskeleton organization); GO:0003723(molecular_function:RNA binding); GO:0005737(cellular_component:cytoplasm); GO:0016020…	XP_016869378.1(epiplakin isoform X1 [Homo sapiens])	sp|P58107|EPIPL_HUMAN(Epiplakin OS=Homo sapiens OX=9606 GN=EPPK1 PE=1 SV=3)	83481
ENSG00000055208	2368	2098	2186	1698	1538	1717	33.21	32.56	33.96	24.05	23.39	24.74	33.2433	24.06	-0.476905	5.07e-10	4.29e-08	down	TAB2	4553	TGF-beta activated kinase 1 (MAP3K7) binding protein 2 [Source:HGNC Symbol;Acc:HGNC:17075]	ENOG410XPAC(U:Intracellular trafficking, secretion, and vesicular transport)	ENOG410XPAC(TGF-beta activated kinase 1 MAP3K7 binding protein)	K04404	MAP3K7IP2, TAB2	map04010(MAPK signaling pathway); map04013(MAPK signaling pathway - fly); map04064(NF-kappa B signaling pathway); map04214(Apoptosis - fly); map04380(Osteoclast differentiation); map04620(Toll-like receptor signaling pathway); map04621(NOD-like receptor signaling pathway); map04624(Toll and Imd signaling pathway); map04657(IL-17 signaling pathway); map04668(TNF signaling pathway); map05140(Leishm…	PF02845.13(CUE:CUE domain); PF00641.15(zf-RanBP:Zn-finger in Ran binding protein and others)	GO:0000187(biological_process:activation of MAPK activity); GO:0007507(biological_process:heart development); GO:0007254(biological_process:JNK cascade); GO:0038095(biological_process:Fc-epsilon receptor signaling pathway); GO:0051092(biological_process:positive regulation of NF-kappaB transcription factor activity); GO:0016310(biological_process:phosphorylation); GO:0005829(cellular_component:cy…	NP_055908.1(TGF-beta-activated kinase 1 and MAP3K7-binding protein 2 isoform a [Homo sapiens])	sp|Q9NYJ8|TAB2_HUMAN(TGF-beta-activated kinase 1 and MAP3K7-binding protein 2 OS=Homo sapiens OX=9606 GN=TAB2 PE=1 SV=1)	23118
ENSG00000143933	17206.9	14689	15457	13397	12425	13344.9	933.16	870.62	917.04	732.29	738.44	747.96	906.94	739.563	-0.323926	5.12e-10	4.3e-08	down	CALM2	4502	calmodulin 2 [Source:HGNC Symbol;Acc:HGNC:1445]	COG5126(D:Cell cycle control, cell division, chromosome partitioning); COG5126(T:Signal transduction mechanisms); COG5126(Z:Cytoskeleton)	COG5126(Calcium-binding protein); COG5126(Calcium-binding protein); COG5126(Calcium-binding protein)	K02183	CALM	map04014(Ras signaling pathway); map04015(Rap1 signaling pathway); map04016(MAPK signaling pathway - plant); map04020(Calcium signaling pathway); map04022(cGMP-PKG signaling pathway); map04024(cAMP signaling pathway); map04070(Phosphatidylinositol signaling system); map04114(Oocyte meiosis); map04218(Cellular senescence); map04261(Adrenergic signaling in cardiomyocytes); map04270(Vascular smooth …		GO:0005509(molecular_function:calcium ion binding)	KTF78450.1(hypothetical protein cypCar_00010692 [Cyprinus carpio])	sp|P0DP35|CAM2B_XENLA(Calmodulin-2 B OS=Xenopus laevis OX=8355 GN=calm2-b PE=1 SV=1)	805
ENSG00000138772	6016	5186	5159	4237	4178	4260	275.91	261.99	261.76	197.67	211.17	207.63	266.553	205.49	-0.417124	5.17e-10	4.32e-08	down	ANXA3	2932	annexin A3 [Source:HGNC Symbol;Acc:HGNC:541]	ENOG410XPUN(S:Function unknown)	ENOG410XPUN(annexin A7)	K17089	ANXA3			GO:0051384(biological_process:response to glucocorticoid); GO:0006909(biological_process:phagocytosis); GO:0048306(molecular_function:calcium-dependent protein binding); GO:0030425(cellular_component:dendrite); GO:0030424(cellular_component:axon); GO:0021766(biological_process:hippocampus development); GO:0004859(molecular_function:phospholipase inhibitor activity); GO:0042742(biological_process:…	BAD93105.1(annexin A3 variant, partial [Homo sapiens])	sp|P12429|ANXA3_HUMAN(Annexin A3 OS=Homo sapiens OX=9606 GN=ANXA3 PE=1 SV=3)	306
ENSG00000093000	4620	4058	4094	3548	3189	3356	60.8	61.18	58.96	48.58	46.62	46.82	60.3133	47.34	-0.390185	5.55e-10	4.59e-08	down	NUP50	5151	nucleoporin 50 [Source:HGNC Symbol;Acc:HGNC:8065]	ENOG410YPHB(U:Intracellular trafficking, secretion, and vesicular transport)	ENOG410YPHB(nucleoporin 50kDa)	K14295	NUP50, NPAP60	map03013(RNA transport)	PF08911.8(NUP50:NUP50 (Nucleoporin 50 kDa)); PF00638.15(Ran_BP1:RanBP1 domain)	GO:0005737(cellular_component:cytoplasm); GO:0006606(biological_process:protein import into nucleus); GO:0046907(biological_process:intracellular transport); GO:0005643(cellular_component:nuclear pore); GO:1900034(biological_process:regulation of cellular response to heat); GO:0019083(biological_process:viral transcription); GO:0031965(cellular_component:nuclear membrane); GO:0008536(molecular_fu…	NP_009103.2(nuclear pore complex protein Nup50 isoform b [Homo sapiens])	sp|Q9UKX7|NUP50_HUMAN(Nuclear pore complex protein Nup50 OS=Homo sapiens OX=9606 GN=NUP50 PE=1 SV=2)	10762
ENSG00000077380	4894	4255	4348	3690	3503	3702	113.87	108.76	109.64	87.71	90.06	91.04	110.757	89.6033	-0.359021	5.53e-10	4.59e-08	down	DYNC1I2	2604	dynein cytoplasmic 1 intermediate chain 2 [Source:HGNC Symbol;Acc:HGNC:2964]	ENOG410XQ99(S:Function unknown)	ENOG410XQ99(Dynein cytoplasmic 1 intermediate chain)	K10415	DYNC1I, DNCI	map04145(Phagosome); map04962(Vasopressin-regulated water reabsorption); map05132(Salmonella infection)	PF11540.5(Dynein_IC2:Cytoplasmic dynein 1 intermediate chain 2)	GO:0006888(biological_process:ER to Golgi vesicle-mediated transport); GO:0031982(cellular_component:vesicle); GO:0019886(biological_process:antigen processing and presentation of exogenous peptide antigen via MHC class II); GO:0000086(biological_process:G2/M transition of mitotic cell cycle); GO:0005813(cellular_component:centrosome); GO:0005829(cellular_component:cytosol); GO:0007018(biological…	XP_012420416.1(PREDICTED: cytoplasmic dynein 1 intermediate chain 2 isoform X1 [Odobenus rosmarus divergens])	sp|Q5NVM2|DC1I2_PONAB(Cytoplasmic dynein 1 intermediate chain 2 OS=Pongo abelii OX=9601 GN=DYNC1I2 PE=2 SV=1)	1781
ENSG00000142208	4913	4299	4448	6050	5684	6123	101.73	95.39	101.03	128.87	134.7	138.9	99.3833	134.157	0.335931	5.64e-10	4.64e-08	up	AKT1	8396	AKT serine/threonine kinase 1 [Source:HGNC Symbol;Acc:HGNC:391]	ENOG410XNPH(T:Signal transduction mechanisms); COG0515(T:Signal transduction mechanisms)	ENOG410XNPH(protein serine/threonine kinase activity); COG0515(protein serine/threonine kinase activity)	K04456	AKT	map01521(EGFR tyrosine kinase inhibitor resistance); map01522(Endocrine resistance); map01524(Platinum drug resistance); map04010(MAPK signaling pathway); map04012(ErbB signaling pathway); map04014(Ras signaling pathway); map04015(Rap1 signaling pathway); map04022(cGMP-PKG signaling pathway); map04024(cAMP signaling pathway); map04062(Chemokine signaling pathway); map04066(HIF-1 signaling pathway…		GO:0045907(biological_process:positive regulation of vasoconstriction); GO:0032436(biological_process:positive regulation of proteasomal ubiquitin-dependent protein catabolic process); GO:0021510(biological_process:spinal cord development); GO:0060716(biological_process:labyrinthine layer blood vessel development); GO:0046889(biological_process:positive regulation of lipid biosynthetic process); …	XP_021566746.1(LOW QUALITY PROTEIN: RAC-alpha serine/threonine-protein kinase [Carlito syrichta])	sp|P31749|AKT1_HUMAN(RAC-alpha serine/threonine-protein kinase OS=Homo sapiens OX=9606 GN=AKT1 PE=1 SV=2)	207
ENSG00000166128	1704	1468	1670	1079	943	1002	22.46	21.64	24.22	17.22	12.72	18.03	22.7733	15.99	-0.730827	5.97e-10	4.89e-08	down	RAB8B	4800	RAB8B, member RAS oncogene family [Source:HGNC Symbol;Acc:HGNC:30273]	ENOG410XPUI(S:Function unknown)	ENOG410XPUI(member RAS oncogene family)	K07902	RAB8B	map04530(Tight junction)	PF00071.19(Ras:Ras family); PF08477.10(Roc:Ras of Complex, Roc, domain of DAPkinase); PF00025.18(Arf:ADP-ribosylation factor family); PF04670.9(Gtr1_RagA:Gtr1/RagA G protein conserved region); PF09439.7(SRPRB:Signal recognition particle receptor beta subunit); PF00009.24(GTP_EFTU:Elongation factor Tu GTP binding domain); PF01926.20(MMR_HSR1:50S ribosome-binding GTPase)	GO:0051286(cellular_component:cell tip); GO:0034332(biological_process:adherens junction organization); GO:0005622(cellular_component:intracellular); GO:0031346(biological_process:positive regulation of cell projection organization); GO:0005778(cellular_component:peroxisomal membrane); GO:0070062(cellular_component:extracellular exosome); GO:0030911(molecular_function:TPR domain binding); GO:0005…	XP_009427575.2(ras-related protein Rab-8B isoform X1 [Pan troglodytes])	sp|Q92930|RAB8B_HUMAN(Ras-related protein Rab-8B OS=Homo sapiens OX=9606 GN=RAB8B PE=1 SV=2)	51762
ENSG00000088992	403	396	392	790	685	766	28.02	30.38	30.65	58.54	53.95	56.06	29.6833	56.1833	0.85874	6.36e-10	5.16e-08	up	TESC	1057	tescalcin [Source:HGNC Symbol;Acc:HGNC:26065]	COG5126(D:Cell cycle control, cell division, chromosome partitioning); COG5126(T:Signal transduction mechanisms); COG5126(Z:Cytoskeleton)	COG5126(Calcium-binding protein); COG5126(Calcium-binding protein); COG5126(Calcium-binding protein)	K17612	TESC, CHP3		PF13499.3(EF-hand_7:EF-hand domain pair); PF00036.29(EF-hand_1:EF hand); PF13405.3(EF-hand_6:EF-hand domain); PF13202.3(EF-hand_5:EF hand)	GO:0005737(cellular_component:cytoplasm); GO:0008285(biological_process:negative regulation of cell proliferation); GO:0032417(biological_process:positive regulation of sodium:proton antiporter activity); GO:0051604(biological_process:protein maturation); GO:0030027(cellular_component:lamellipodium); GO:0072661(biological_process:protein targeting to plasma membrane); GO:0045654(biological_proces…	XP_008956060.1(PREDICTED: calcineurin B homologous protein 3 isoform X4 [Pan paniscus])	sp|Q96BS2|CHP3_HUMAN(Calcineurin B homologous protein 3 OS=Homo sapiens OX=9606 GN=TESC PE=1 SV=3)	54997
ENSG00000284727	2560.42	2224.5	2255.76	1731.85	1716.9	1737.49	19.68	18.44	18.78	13.32	13.9	14.06	18.9667	13.76	-0.490496	6.34e-10	5.17e-08	down	AC116562.4	2276	RNA binding protein, fox-1 homolog (C. elegans) 1 (RBFOX1) pseudogene	ENOG4110PR4(S:Function unknown); ENOG410YYVQ(S:Function unknown); ENOG4110Q68(S:Function unknown); ENOG4110PPB(S:Function unknown)	ENOG4110PR4(-); ENOG410YYVQ(-); ENOG4110Q68(-); ENOG4110PPB(-)						EHH60697.1(hypothetical protein EGM_18538, partial [Macaca fascicularis])	sp|Q6UX73|CP089_HUMAN(UPF0764 protein C16orf89 OS=Homo sapiens OX=9606 GN=C16orf89 PE=1 SV=2)
ENSG00000110092	22198	20032	20080	18353.7	17064.3	18376	283.81	281.3	283.81	245.6	241.89	246.54	282.973	244.677	-0.263158	6.59e-10	5.32e-08	down	CCND1	4307	cyclin D1 [Source:HGNC Symbol;Acc:HGNC:1582]	ENOG410XRKC(D:Cell cycle control, cell division, chromosome partitioning)	ENOG410XRKC((DC) complex that phosphorylates and inhibits members of the retinoblastoma (RB) protein family including RB1 and regulates the cell-cycle during G(1) S transition. Phosphorylation of RB1 allows dissociation of the transcription factor E2F from the RB E2F complex and the subsequent transcription of E2F target genes which are responsible for the progression through the G(1) phase. Hypo…	K04503	CCND1	map01522(Endocrine resistance); map04068(FoxO signaling pathway); map04110(Cell cycle); map04115(p53 signaling pathway); map04151(PI3K-Akt signaling pathway); map04152(AMPK signaling pathway); map04218(Cellular senescence); map04310(Wnt signaling pathway); map04340(Hedgehog signaling pathway); map04371(Apelin signaling pathway); map04390(Hippo signaling pathway); map04510(Focal adhesion); map0453…	PF00134.20(Cyclin_N:Cyclin, N-terminal domain); PF02984.16(Cyclin_C:Cyclin, C-terminal domain)	GO:0032026(biological_process:response to magnesium ion); GO:0033327(biological_process:Leydig cell differentiation); GO:0000320(biological_process:re-entry into mitotic cell cycle); GO:0007595(biological_process:lactation); GO:0000307(cellular_component:cyclin-dependent protein kinase holoenzyme complex); GO:0051412(biological_process:response to corticosterone); GO:0045444(biological_process:fa…	NP_444284.1(G1/S-specific cyclin-D1 [Homo sapiens])	sp|P24385|CCND1_HUMAN(G1/S-specific cyclin-D1 OS=Homo sapiens OX=9606 GN=CCND1 PE=1 SV=1)	595
ENSG00000110697	2547	2231	2233	1805	1686	1701	55.05	43.58	41.5	33.18	33.7	31.75	46.71	32.8767	-0.483227	6.68e-10	5.35e-08	down	PITPNM1	4217	phosphatidylinositol transfer protein membrane associated 1 [Source:HGNC Symbol;Acc:HGNC:9003]	COG5083(S:Function unknown)	COG5083(phosphatidylinositol transfer protein)				PF02121.15(IP_trans:Phosphatidylinositol transfer protein); PF02862.14(DDHD:DDHD domain)	GO:0005622(cellular_component:intracellular); GO:0006810(biological_process:transport); GO:0007420(biological_process:brain development); GO:0005789(cellular_component:endoplasmic reticulum membrane); GO:0007602(biological_process:phototransduction); GO:0005811(cellular_component:lipid particle); GO:0030496(cellular_component:midbody); GO:0032154(cellular_component:cleavage furrow); GO:0008526(mo…	NP_004901.2(membrane-associated phosphatidylinositol transfer protein 1 isoform a [Homo sapiens])	sp|O00562|PITM1_HUMAN(Membrane-associated phosphatidylinositol transfer protein 1 OS=Homo sapiens OX=9606 GN=PITPNM1 PE=1 SV=4)	9600
ENSG00000198910	2602	2264	2240	3329	3046	3375	44.55	39.36	39.52	58.75	52.96	57.82	41.1433	56.51	0.405881	6.74e-10	5.36e-08	up	L1CAM	5141	L1 cell adhesion molecule [Source:HGNC Symbol;Acc:HGNC:6470]	ENOG410XSVG(S:Function unknown)	ENOG410XSVG(Cell adhesion molecule)	K06550	L1CAM, CD171	map04360(Axon guidance); map04514(Cell adhesion molecules (CAMs))	PF13927.3(Ig_3:Immunoglobulin domain); PF07679.13(I-set:Immunoglobulin I-set domain); PF00041.18(fn3:Fibronectin type III domain); PF13895.3(Ig_2:Immunoglobulin domain); PF00047.22(ig:Immunoglobulin domain); PF13882.3(Bravo_FIGEY:Bravo-like intracellular region); PF07686.14(V-set:Immunoglobulin V-set domain)	GO:0005515(molecular_function:protein binding); GO:0016020(cellular_component:membrane); GO:0016021(cellular_component:integral component of membrane); GO:0007155(biological_process:cell adhesion); GO:0005886(cellular_component:plasma membrane); GO:0005886(cellular_component:plasma membrane); GO:0042995(cellular_component:cell projection); GO:0007275(biological_process:multicellular organism deve…	NP_000416.1(neural cell adhesion molecule L1 isoform 1 precursor [Homo sapiens])	sp|P32004|L1CAM_HUMAN(Neural cell adhesion molecule L1 OS=Homo sapiens OX=9606 GN=L1CAM PE=1 SV=2)	3897
ENSG00000124766	2221	2204	2169	1515	1332	1317	20.1	21.8	21.53	14.01	13.15	12.33	21.1433	13.1633	-0.716035	6.77e-10	5.37e-08	down	SOX4	5852	SRY-box 4 [Source:HGNC Symbol;Acc:HGNC:11200]	ENOG4111U1K(B:Chromatin structure and dynamics); ENOG410XT0K(B:Chromatin structure and dynamics); ENOG4111RFD(B:Chromatin structure and dynamics)	ENOG4111U1K(SRY (Sex determining region Y)-box); ENOG410XT0K(SRY (Sex determining region Y)-box); ENOG4111RFD(SRY (Sex determining region Y)-box)	K09268	SOX4_11_12		PF00505.16(HMG_box:HMG (high mobility group) box); PF09011.7(HMG_box_2:HMG-box domain)	GO:0016055(biological_process:Wnt signaling pathway); GO:0031328(biological_process:positive regulation of cellular biosynthetic process); GO:0023056(biological_process:positive regulation of signaling); GO:0008284(biological_process:positive regulation of cell proliferation); GO:0043065(biological_process:positive regulation of apoptotic process); GO:0050821(biological_process:protein stabilizat…	NP_003098.1(transcription factor SOX-4 [Homo sapiens])	sp|Q06945|SOX4_HUMAN(Transcription factor SOX-4 OS=Homo sapiens OX=9606 GN=SOX4 PE=1 SV=1)	6659
ENSG00000164300	5105.77	4620.94	4734.97	4043.93	3654.97	4011.86	41.89	41.56	42.65	34.46	32.73	34.09	42.0333	33.76	-0.356188	6.68e-10	5.37e-08	down	SERINC5	6448	serine incorporator 5 [Source:HGNC Symbol;Acc:HGNC:18825]	ENOG410XP7K(S:Function unknown)	ENOG410XP7K(serine incorporator)				PF03348.12(Serinc:Serine incorporator (Serinc))	GO:0009597(biological_process:detection of virus); GO:0005794(cellular_component:Golgi apparatus); GO:0042552(biological_process:myelination); GO:0070062(cellular_component:extracellular exosome); GO:0048471(cellular_component:perinuclear region of cytoplasm); GO:0043209(cellular_component:myelin sheath); GO:0016021(cellular_component:integral component of membrane); GO:0008654(biological_process…	NP_001167543.1(serine incorporator 5 isoform 1 [Homo sapiens])	sp|Q4R6L9|SERC5_MACFA(Serine incorporator 5 OS=Macaca fascicularis OX=9541 GN=SERINC5 PE=2 SV=1)	256987
ENSG00000105976	2470	2210	2167	1790	1676	1755	21.23	19.9	19.2	15.62	15.65	15.56	20.11	15.61	-0.441519	7.03e-10	5.54e-08	down	MET	6876	MET proto-oncogene, receptor tyrosine kinase [Source:HGNC Symbol;Acc:HGNC:7029]	COG0515(U:Intracellular trafficking, secretion, and vesicular transport)	COG0515(May act as a scaffolding protein within caveolar membranes. Interacts directly with G-protein alpha subunits and can functionally regulate their activity (By similarity))	K05099	MET, HGFR	map01521(EGFR tyrosine kinase inhibitor resistance); map04010(MAPK signaling pathway); map04014(Ras signaling pathway); map04015(Rap1 signaling pathway); map04151(PI3K-Akt signaling pathway); map04360(Axon guidance); map04510(Focal adhesion); map04520(Adherens junction); map05100(Bacterial invasion of epithelial cells); map05120(Epithelial cell signaling in Helicobacter pylori infection); map0514…	PF07714.14(Pkinase_Tyr:Protein tyrosine kinase); PF01403.16(Sema:Sema domain); PF00069.22(Pkinase:Protein kinase domain); PF01833.21(TIG:IPT/TIG domain); PF14531.3(Kinase-like:Kinase-like); PF01437.22(PSI:Plexin repeat)	GO:0018108(biological_process:peptidyl-tyrosine phosphorylation); GO:0007169(biological_process:transmembrane receptor protein tyrosine kinase signaling pathway); GO:0016021(cellular_component:integral component of membrane); GO:0005524(molecular_function:ATP binding); GO:0005515(molecular_function:protein binding); GO:0006468(biological_process:protein phosphorylation); GO:0004672(molecular_func…	XP_016812328.1(hepatocyte growth factor receptor isoform X1 [Pan troglodytes])	sp|P08581|MET_HUMAN(Hepatocyte growth factor receptor OS=Homo sapiens OX=9606 GN=MET PE=1 SV=4)	4233
ENSG00000119682	2292	2029	2068	1521	1415	1649	26.1	26.92	25.27	19.12	19.03	22.84	26.0967	20.33	-0.529912	7.38e-10	5.79e-08	down	AREL1	5417	apoptosis resistant E3 ubiquitin protein ligase 1 [Source:HGNC Symbol;Acc:HGNC:20363]	COG5021(O:Posttranslational modification, protein turnover, chaperones)	COG5021(ubiquitin protein ligase)				PF00632.22(HECT:HECT-domain (ubiquitin-transferase)); PF00630.16(Filamin:Filamin/ABP280 repeat)	GO:0004842(molecular_function:ubiquitin-protein transferase activity); GO:0005634(cellular_component:nucleus); GO:0004842(molecular_function:ubiquitin-protein transferase activity); GO:0005737(cellular_component:cytoplasm); GO:0016740(molecular_function:transferase activity); GO:0043066(biological_process:negative regulation of apoptotic process); GO:0016567(biological_process:protein ubiquitinat…	NP_001034568.1(apoptosis-resistant E3 ubiquitin protein ligase 1 [Homo sapiens])	sp|O15033|AREL1_HUMAN(Apoptosis-resistant E3 ubiquitin protein ligase 1 OS=Homo sapiens OX=9606 GN=AREL1 PE=1 SV=3)	9870
ENSG00000164649	549.97	520	500	928	842	915	13.04	13.94	11.87	23.38	20.14	21.55	12.95	21.69	0.722325	7.45e-10	5.82e-08	up	CDCA7L	2915	cell division cycle associated 7 like [Source:HGNC Symbol;Acc:HGNC:30777]	ENOG410XQV7(D:Cell cycle control, cell division, chromosome partitioning)	ENOG410XQV7(Cell division cycle associated 7-like)				PF10497.6(zf-4CXXC_R1:Zinc-finger domain of monoamine-oxidase A repressor R1)	GO:0008284(biological_process:positive regulation of cell proliferation); GO:0005737(cellular_component:cytoplasm); GO:0005730(cellular_component:nucleolus); GO:0006355(biological_process:regulation of transcription, DNA-templated); GO:0006355(biological_process:regulation of transcription, DNA-templated); GO:0008284(biological_process:positive regulation of cell proliferation); GO:0005634(cellul…	XP_007980099.1(PREDICTED: cell division cycle-associated 7-like protein isoform X3 [Chlorocebus sabaeus])	sp|Q96GN5|CDA7L_HUMAN(Cell division cycle-associated 7-like protein OS=Homo sapiens OX=9606 GN=CDCA7L PE=1 SV=2)	55536
ENSG00000135913	830.88	788.04	731.19	493.56	422.6	451.98	18.97	19.08	17.68	11.97	9.98	8.3	18.5767	10.0833	-0.83211	7.62e-10	5.93e-08	down	USP37	8022	ubiquitin specific peptidase 37 [Source:HGNC Symbol;Acc:HGNC:20063]	ENOG410XP8T(S:Function unknown)	ENOG410XP8T(capping protein (actin filament) gelsolin-like)	K11850	USP26_29_37		PF00443.26(UCH:Ubiquitin carboxyl-terminal hydrolase); PF16674.2(UCH_N:N-terminal of ubiquitin carboxyl-terminal hydrolase 37); PF13423.3(UCH_1:Ubiquitin carboxyl-terminal hydrolase); PF02809.17(UIM:Ubiquitin interaction motif)	GO:0005634(cellular_component:nucleus); GO:0071108(biological_process:protein K48-linked deubiquitination); GO:0000082(biological_process:G1/S transition of mitotic cell cycle); GO:0035871(biological_process:protein K11-linked deubiquitination); GO:0036459(molecular_function:thiol-dependent ubiquitinyl hydrolase activity); GO:0019901(molecular_function:protein kinase binding); GO:0004197(molecula…	XP_005246777.1(ubiquitin carboxyl-terminal hydrolase 37 isoform X1 [Homo sapiens])	sp|Q86T82|UBP37_HUMAN(Ubiquitin carboxyl-terminal hydrolase 37 OS=Homo sapiens OX=9606 GN=USP37 PE=1 SV=2)	57695
ENSG00000131389	2278	1922	2000	1423	1322	1554	19.53	18.25	18.67	13.71	12.25	16.03	18.8167	13.9967	-0.578688	8.17e-10	6.33e-08	down	SLC6A6	6528	solute carrier family 6 member 6 [Source:HGNC Symbol;Acc:HGNC:11052]	COG0733(P:Inorganic ion transport and metabolism)	COG0733(Transporter)	K05039	SLC6A6S		PF00209.15(SNF:Sodium:neurotransmitter symporter family)	GO:0005328(molecular_function:neurotransmitter:sodium symporter activity); GO:0003333(biological_process:amino acid transmembrane transport); GO:0006520(biological_process:cellular amino acid metabolic process); GO:0015734(biological_process:taurine transport); GO:0005369(molecular_function:taurine:sodium symporter activity); GO:0016021(cellular_component:integral component of membrane); GO:00160…	XP_011806062.1(PREDICTED: sodium- and chloride-dependent taurine transporter [Colobus angolensis palliatus])	sp|P31641|SC6A6_HUMAN(Sodium- and chloride-dependent taurine transporter OS=Homo sapiens OX=9606 GN=SLC6A6 PE=1 SV=2)	6533
ENSG00000083857	18381	16065	16598	14995	13692	14683	189.52	180.65	179.99	150.57	150.22	150.61	183.387	150.467	-0.285765	8.28e-10	6.39e-08	down	FAT1	14776	FAT atypical cadherin 1 [Source:HGNC Symbol;Acc:HGNC:3595]	ENOG410XPEI(S:Function unknown)	ENOG410XPEI(homophilic cell adhesion)	K16506	FAT1_2_3		PF00028.14(Cadherin:Cadherin domain); PF16184.2(Cadherin_3:Cadherin-like); PF02210.21(Laminin_G_2:Laminin G domain); PF00054.20(Laminin_G_1:Laminin G domain); PF00008.24(EGF:EGF-like domain); PF07645.12(EGF_CA:Calcium-binding EGF domain)	GO:0007015(biological_process:actin filament organization); GO:0007156(biological_process:homophilic cell adhesion via plasma membrane adhesion molecules); GO:0016337(biological_process:single organismal cell-cell adhesion); GO:0070062(cellular_component:extracellular exosome); GO:0005515(molecular_function:protein binding); GO:0009653(biological_process:anatomical structure morphogenesis); GO:00…	NP_005236.2(protocadherin Fat 1 precursor [Homo sapiens])	sp|Q14517|FAT1_HUMAN(Protocadherin Fat 1 OS=Homo sapiens OX=9606 GN=FAT1 PE=1 SV=2)	2195
ENSG00000167767	2890	2585	2530	2017	1900	2147	40.51	39.6	38.97	28.9	29.09	31.14	39.6933	29.71	-0.45142	8.39e-10	6.44e-08	down	KRT80	3894	keratin 80 [Source:HGNC Symbol;Acc:HGNC:27056]	ENOG411183I(Z:Cytoskeleton)	ENOG411183I(Keratin 80)	K07605	KRT2		PF00038.18(Filament:Intermediate filament protein); PF16208.2(Keratin_2_head:Keratin type II head)	GO:0005737(cellular_component:cytoplasm); GO:0045095(cellular_component:keratin filament); GO:0005198(molecular_function:structural molecule activity); GO:0005882(cellular_component:intermediate filament); GO:0045095(cellular_component:keratin filament); GO:0045111(cellular_component:intermediate filament cytoskeleton); GO:0005515(molecular_function:protein binding); GO:0005829(cellular_component…	NP_872313.2(keratin, type II cytoskeletal 80 isoform K80 [Homo sapiens])	sp|Q6KB66|K2C80_HUMAN(Keratin, type II cytoskeletal 80 OS=Homo sapiens OX=9606 GN=KRT80 PE=1 SV=2)	144501
ENSG00000154310	3830	3550	3536	3009	2778	2954	31.37	32.19	31.79	26.21	25.25	28.46	31.7833	26.64	-0.372169	8.64e-10	6.57e-08	down	TNIK	9892	TRAF2 and NCK interacting kinase [Source:HGNC Symbol;Acc:HGNC:30765]	ENOG410XPHR(G:Carbohydrate transport and metabolism)	ENOG410XPHR(major facilitator Superfamily)	K08840	TNIK	map04013(MAPK signaling pathway - fly)	PF00069.22(Pkinase:Protein kinase domain); PF00780.19(CNH:CNH domain); PF07714.14(Pkinase_Tyr:Protein tyrosine kinase); PF14531.3(Kinase-like:Kinase-like)	GO:0055037(cellular_component:recycling endosome); GO:0030033(biological_process:microvillus assembly); GO:0005524(molecular_function:ATP binding); GO:0006468(biological_process:protein phosphorylation); GO:0004672(molecular_function:protein kinase activity); GO:0005634(cellular_component:nucleus); GO:0005634(cellular_component:nucleus); GO:0005737(cellular_component:cytoplasm); GO:0005737(cellul…	NP_001155033.1(TRAF2 and NCK-interacting protein kinase isoform 3 [Homo sapiens])	sp|Q9UKE5|TNIK_HUMAN(TRAF2 and NCK-interacting protein kinase OS=Homo sapiens OX=9606 GN=TNIK PE=1 SV=1)	23043
ENSG00000156299	172	120	144	390	376	386	2.13	1.89	1.64	4.3	4.48	4.63	1.88667	4.47	1.3532	8.61e-10	6.58e-08	up	TIAM1	7200	T cell lymphoma invasion and metastasis 1 [Source:HGNC Symbol;Acc:HGNC:11805]	ENOG410XPCM(T:Signal transduction mechanisms)	ENOG410XPCM(T-cell lymphoma invasion and metastasis)	K05731	TIAM1	map04014(Ras signaling pathway); map04015(Rap1 signaling pathway); map04024(cAMP signaling pathway); map04062(Chemokine signaling pathway); map04530(Tight junction); map04810(Regulation of actin cytoskeleton); map05205(Proteoglycans in cancer)	PF00621.17(RhoGEF:RhoGEF domain); PF00169.26(PH:PH domain); PF02196.12(RBD:Raf-like Ras-binding domain); PF15410.3(PH_9:Pleckstrin homology domain); PF00595.21(PDZ:PDZ domain (Also known as DHR or GLGF)); PF13180.3(PDZ_2:PDZ domain); PF15413.3(PH_11:Pleckstrin homology domain)	GO:1904268(biological_process:positive regulation of Schwann cell chemotaxis); GO:0003300(biological_process:cardiac muscle hypertrophy); GO:0061003(biological_process:positive regulation of dendritic spine morphogenesis); GO:0007160(biological_process:cell-matrix adhesion); GO:0035023(biological_process:regulation of Rho protein signal transduction); GO:0043507(biological_process:positive regula…	NP_003244.2(T-lymphoma invasion and metastasis-inducing protein 1 isoform 1 [Homo sapiens])	sp|Q13009|TIAM1_HUMAN(T-lymphoma invasion and metastasis-inducing protein 1 OS=Homo sapiens OX=9606 GN=TIAM1 PE=1 SV=2)	7074
ENSG00000119125	3344	2804	2848	2362	2155	2367	45.96	46.05	44.25	35.66	32.99	33.57	45.42	34.0733	-0.435751	8.96e-10	6.73e-08	down	GDA	5362	guanine deaminase [Source:HGNC Symbol;Acc:HGNC:4212]	COG0402(F:Nucleotide transport and metabolism)	COG0402(deaminase)	K01487	E3.5.4.3, guaD	map00230(Purine metabolism)	PF01979.17(Amidohydro_1:Amidohydrolase family); PF07969.8(Amidohydro_3:Amidohydrolase family)	GO:0070062(cellular_component:extracellular exosome); GO:0007399(biological_process:nervous system development); GO:0005829(cellular_component:cytosol); GO:0008892(molecular_function:guanine deaminase activity); GO:0008270(molecular_function:zinc ion binding); GO:0016787(molecular_function:hydrolase activity); GO:0016810(molecular_function:hydrolase activity, acting on carbon-nitrogen (but not pe…	NP_004284.1(guanine deaminase isoform b [Homo sapiens])	sp|Q9Y2T3|GUAD_HUMAN(Guanine deaminase OS=Homo sapiens OX=9606 GN=GDA PE=1 SV=1)	9615
ENSG00000275993	3057.17	2715.78	2621.27	2209.79	2033.67	2250.4	34.82	33.81	32.93	25.71	25.27	26.5	33.8533	25.8267	-0.420819	8.96e-10	6.76e-08	down	SIK1B	4705	salt inducible kinase 1B (putative) [Source:HGNC Symbol;Acc:HGNC:52389]	ENOG410XNQ0(T:Signal transduction mechanisms)	ENOG410XNQ0(CAMK family protein kinase)	K19008	SIK1	map04922(Glucagon signaling pathway)	PF00069.22(Pkinase:Protein kinase domain); PF07714.14(Pkinase_Tyr:Protein tyrosine kinase); PF14531.3(Kinase-like:Kinase-like)	GO:0010830(biological_process:regulation of myotube differentiation); GO:0008140(molecular_function:cAMP response element binding protein binding); GO:0032792(biological_process:negative regulation of CREB transcription factor activity); GO:0010868(biological_process:negative regulation of triglyceride biosynthetic process); GO:0035556(biological_process:intracellular signal transduction); GO:000…	NP_001307572.1(serine/threonine-protein kinase SIK1 [Homo sapiens])	sp|P57059|SIK1_HUMAN(Serine/threonine-protein kinase SIK1 OS=Homo sapiens OX=9606 GN=SIK1 PE=1 SV=2)	102724428
ENSG00000086548	1765.29	1450.02	1572.27	1106.07	990.64	1125.11	38.32	34.48	37.49	24.52	23.49	25.26	36.7633	24.4233	-0.621675	8.94e-10	6.77e-08	down	CEACAM6	2594	carcinoembryonic antigen related cell adhesion molecule 6 [Source:HGNC Symbol;Acc:HGNC:1818]	ENOG410YR1P(S:Function unknown)	ENOG410YR1P(Carcinoembryonic antigen-related cell adhesion molecule)	K06499	CEACAM, CD66		PF13895.3(Ig_2:Immunoglobulin domain); PF13927.3(Ig_3:Immunoglobulin domain); PF07686.14(V-set:Immunoglobulin V-set domain); PF07679.13(I-set:Immunoglobulin I-set domain); PF00047.22(ig:Immunoglobulin domain)	GO:0008284(biological_process:positive regulation of cell proliferation); GO:0030335(biological_process:positive regulation of cell migration); GO:0016020(cellular_component:membrane); GO:0007155(biological_process:cell adhesion); GO:0005886(cellular_component:plasma membrane); GO:0005515(molecular_function:protein binding); GO:0007165(biological_process:signal transduction); GO:0006915(biologica…	NP_002474.4(carcinoembryonic antigen-related cell adhesion molecule 6 preproprotein [Homo sapiens])	sp|P40199|CEAM6_HUMAN(Carcinoembryonic antigen-related cell adhesion molecule 6 OS=Homo sapiens OX=9606 GN=CEACAM6 PE=1 SV=3)	4680
ENSG00000118898	7450	6733	6746	5990	5569	6063	64.76	64.66	65.04	53.19	53.24	55.23	64.82	53.8867	-0.299347	9.29e-10	6.94e-08	down	PPL	6251	periplakin [Source:HGNC Symbol;Acc:HGNC:9273]	ENOG410YHVZ(Z:Cytoskeleton); COG5069(Z:Cytoskeleton)	ENOG410YHVZ(Periplakin); COG5069(Periplakin)	K10386	PPL		PF00681.17(Plectin:Plectin repeat)	GO:0005856(cellular_component:cytoskeleton); GO:0005200(molecular_function:structural constituent of cytoskeleton); GO:0070062(cellular_component:extracellular exosome); GO:0031424(biological_process:keratinization); GO:0005634(cellular_component:nucleus); GO:0005515(molecular_function:protein binding); GO:0005856(cellular_component:cytoskeleton); GO:0005634(cellular_component:nucleus); GO:000573…	XP_010948079.1(PREDICTED: LOW QUALITY PROTEIN: periplakin [Camelus bactrianus])	sp|O60437|PEPL_HUMAN(Periplakin OS=Homo sapiens OX=9606 GN=PPL PE=1 SV=4)	5493
ENSG00000139112	730	679	667	400	388	438	28.83	27.34	25.62	17.54	15.06	17.68	27.2633	16.76	-0.811162	9.42e-10	7.02e-08	down	GABARAPL1	3214	GABA type A receptor associated protein like 1 [Source:HGNC Symbol;Acc:HGNC:4068]	ENOG4111JAT(U:Intracellular trafficking, secretion, and vesicular transport)	ENOG4111JAT(Microtubule-associated protein 1 light chain 3)	K08341	GABARAP, ATG8, LC3	map04068(FoxO signaling pathway); map04136(Autophagy - other); map04137(Mitophagy - animal); map04138(Autophagy - yeast); map04139(Mitophagy - yeast); map04140(Autophagy - animal); map04212(Longevity regulating pathway - worm); map04371(Apelin signaling pathway); map04621(NOD-like receptor signaling pathway); map04727(GABAergic synapse); map05167(Kaposi sarcoma-associated herpesvirus infection)	PF02991.13(Atg8:Autophagy protein Atg8 ubiquitin like)	GO:0006914(biological_process:autophagy); GO:0005737(cellular_component:cytoplasm); GO:0006914(biological_process:autophagy)	EAW96169.1(GABA(A) receptor-associated protein like 1, isoform CRA_e [Homo sapiens])	sp|Q6GQ27|GBRL1_XENLA(Gamma-aminobutyric acid receptor-associated protein-like 1 OS=Xenopus laevis OX=8355 GN=gabarapl1 PE=3 SV=1)	23710
ENSG00000088367	7023	6357	6244	5583	5237	5435	110.27	110.51	116.73	90.46	87.38	112.99	112.503	96.9433	-0.322265	1.02e-09	7.53e-08	down	EPB41L1	6665	erythrocyte membrane protein band 4.1 like 1 [Source:HGNC Symbol;Acc:HGNC:3378]	ENOG410Y7NQ(S:Function unknown)	ENOG410Y7NQ(erythrocyte membrane protein band 4.1-like)	K06107	EPB41, 4.1R		PF05902.10(4_1_CTD:4.1 protein C-terminal domain (CTD))	GO:0005856(cellular_component:cytoskeleton); GO:0005198(molecular_function:structural molecule activity); GO:0003779(molecular_function:actin binding); GO:0005886(cellular_component:plasma membrane)	XP_018872668.1(PREDICTED: band 4.1-like protein 1 isoform X2 [Gorilla gorilla gorilla])	sp|Q9H4G0|E41L1_HUMAN(Band 4.1-like protein 1 OS=Homo sapiens OX=9606 GN=EPB41L1 PE=1 SV=2)	2036
ENSG00000065526	3094	2823	2794	2303	2227	2338	24.45	22.71	23.12	16.95	17.4	17.29	23.4267	17.2133	-0.393665	1.07e-09	7.87e-08	down	SPEN	12385	spen family transcriptional repressor [Source:HGNC Symbol;Acc:HGNC:17575]	ENOG410XSAC(S:Function unknown); ENOG410XQBG(S:Function unknown)	ENOG410XSAC(-); ENOG410XQBG(-)				PF00076.19(RRM_1:RNA recognition motif. (a.k.a. RRM, RBD, or RNP domain)); PF07744.10(SPOC:SPOC domain)	GO:0001085(molecular_function:RNA polymerase II transcription factor binding); GO:0001191(molecular_function:transcriptional repressor activity, RNA polymerase II transcription factor binding); GO:0007219(biological_process:Notch signaling pathway); GO:0070062(cellular_component:extracellular exosome); GO:0017053(cellular_component:transcriptional repressor complex); GO:0000122(biological_process…	NP_055816.2(msx2-interacting protein [Homo sapiens])	sp|Q96T58|MINT_HUMAN(Msx2-interacting protein OS=Homo sapiens OX=9606 GN=SPEN PE=1 SV=1)	23013
ENSG00000198133	714	612	595	396	349	371	12.92	10.9	10.68	6.14	6.07	7.49	11.5	6.56667	-0.833151	1.09e-09	7.99e-08	down	TMEM229B	4068	transmembrane protein 229B [Source:HGNC Symbol;Acc:HGNC:20130]	ENOG410ZYMY(S:Function unknown)	ENOG410ZYMY(Transmembrane protein 229b)				PF06541.8(ABC_trans_CmpB:Putative ABC-transporter type IV)	GO:0016020(cellular_component:membrane); GO:0016021(cellular_component:integral component of membrane); GO:0009617(biological_process:response to bacterium)	XP_012293436.1(transmembrane protein 229B isoform X1 [Aotus nancymaae])	sp|Q8NBD8|T229B_HUMAN(Transmembrane protein 229B OS=Homo sapiens OX=9606 GN=TMEM229B PE=2 SV=1)	161145
ENSG00000123191	92	48	88	346	307	340	0.97	0.52	0.82	2.91	2.96	3	0.77	2.95667	2.07208	1.1e-09	8.03e-08	up	ATP7B	6638	ATPase copper transporting beta [Source:HGNC Symbol;Acc:HGNC:870]	COG2217(P:Inorganic ion transport and metabolism)	COG2217(p-type ATPase)	K17686	copA, ATP7	map01524(Platinum drug resistance); map04016(MAPK signaling pathway - plant)	PF00403.23(HMA:Heavy-metal-associated domain); PF00702.23(Hydrolase:haloacid dehalogenase-like hydrolase); PF00122.17(E1-E2_ATPase:E1-E2 ATPase); PF08282.9(Hydrolase_3:haloacid dehalogenase-like hydrolase)	GO:0060003(biological_process:copper ion export); GO:0046872(molecular_function:metal ion binding); GO:0016021(cellular_component:integral component of membrane); GO:0005507(molecular_function:copper ion binding); GO:0000166(molecular_function:nucleotide binding); GO:0030001(biological_process:metal ion transport); GO:0006812(biological_process:cation transport); GO:0019829(molecular_function:cat…	XP_011794322.1(PREDICTED: copper-transporting ATPase 2 isoform X1 [Colobus angolensis palliatus])	sp|P35670|ATP7B_HUMAN(Copper-transporting ATPase 2 OS=Homo sapiens OX=9606 GN=ATP7B PE=1 SV=4)	540
ENSG00000143702	2900.43	2372.18	2477.92	1904.32	1843.99	1871.85	46.37	38.87	39.73	30.05	32.57	29.74	41.6567	30.7867	-0.512244	1.15e-09	8.35e-08	down	CEP170	7059	centrosomal protein 170 [Source:HGNC Symbol;Acc:HGNC:28920]	ENOG4110JY6(T:Signal transduction mechanisms)	ENOG4110JY6(Centrosomal protein 170kDa)	K16463	CEP170		PF15308.3(CEP170_C:CEP170 C-terminus); PF00498.23(FHA:FHA domain); PF16697.2(Yop-YscD_cpl:Inner membrane component of T3SS, cytoplasmic domain)	GO:0005819(cellular_component:spindle); GO:0031965(cellular_component:nuclear membrane); GO:0005814(cellular_component:centriole); GO:0005515(molecular_function:protein binding); GO:0005737(cellular_component:cytoplasm); GO:0005813(cellular_component:centrosome); GO:0005829(cellular_component:cytosol); GO:0005886(cellular_component:plasma membrane); GO:0005856(cellular_component:cytoskeleton); GO…	NP_055627.2(centrosomal protein of 170 kDa isoform alpha [Homo sapiens])	sp|Q5SW79|CE170_HUMAN(Centrosomal protein of 170 kDa OS=Homo sapiens OX=9606 GN=CEP170 PE=1 SV=1)	9859
ENSG00000137269	2223	1968.98	2014	1592.99	1522	1550	39.89	39.09	39.42	28.96	30.48	28.89	39.4667	29.4433	-0.46208	1.17e-09	8.49e-08	down	LRRC1	3159	leucine rich repeat containing 1 [Source:HGNC Symbol;Acc:HGNC:14307]	COG4886(S:Function unknown)	COG4886(leucine Rich Repeat)				PF13855.3(LRR_8:Leucine rich repeat); PF12799.4(LRR_4:Leucine Rich repeats (2 copies)); PF14580.3(LRR_9:Leucine-rich repeat)	GO:0005737(cellular_component:cytoplasm); GO:0016020(cellular_component:membrane); GO:0005515(molecular_function:protein binding); GO:0005737(cellular_component:cytoplasm); GO:0016020(cellular_component:membrane); GO:0005829(cellular_component:cytosol)	NP_060684.4(leucine-rich repeat-containing protein 1 [Homo sapiens])	sp|Q9BTT6|LRRC1_HUMAN(Leucine-rich repeat-containing protein 1 OS=Homo sapiens OX=9606 GN=LRRC1 PE=1 SV=1)	55227
ENSG00000187239	803	668	665.23	1214	1095.17	1193	9.74	9.48	8.63	14.65	15.31	14.72	9.28333	14.8933	0.663384	1.19e-09	8.53e-08	up	FNBP1	5420	formin binding protein 1 [Source:HGNC Symbol;Acc:HGNC:17069]	ENOG410ZU0I(Z:Cytoskeleton)	ENOG410ZU0I(endocytosis)	K20121	FNBP1		PF00611.20(FCH:Fes/CIP4, and EFC/F-BAR homology domain); PF14604.3(SH3_9:Variant SH3 domain); PF00018.25(SH3_1:SH3 domain); PF07653.14(SH3_2:Variant SH3 domain); PF08239.8(SH3_3:Bacterial SH3 domain); PF02185.13(HR1:Hr1 repeat)	GO:0005856(cellular_component:cytoskeleton); GO:0006897(biological_process:endocytosis); GO:0043547(biological_process:positive regulation of GTPase activity); GO:0031410(cellular_component:cytoplasmic vesicle); GO:0005802(cellular_component:trans-Golgi network); GO:0008289(molecular_function:lipid binding); GO:0005086(molecular_function:ARF guanyl-nucleotide exchange factor activity); GO:0005764…	AAK49824.1(formin-binding protein 17, partial [Homo sapiens])	sp|Q96RU3|FNBP1_HUMAN(Formin-binding protein 1 OS=Homo sapiens OX=9606 GN=FNBP1 PE=1 SV=2)	23048
ENSG00000198492	2121	1939	1975	2804	2620	2811	45.89	45.59	46.81	62.85	66.11	61.71	46.0967	63.5567	0.396999	1.19e-09	8.55e-08	up	YTHDF2	2825	YTH N6-methyladenosine RNA binding protein 2 [Source:HGNC Symbol;Acc:HGNC:31675]	ENOG410YABQ(S:Function unknown)	ENOG410YABQ(YTH domain family)	K20102	YTHDF		PF04146.12(YTH:YT521-B-like domain)	GO:1990247(molecular_function:N6-methyladenosine-containing RNA binding); GO:0043488(biological_process:regulation of mRNA stability); GO:0005829(cellular_component:cytosol); GO:0000932(cellular_component:cytoplasmic mRNA processing body); GO:0005634(cellular_component:nucleus); GO:0003723(molecular_function:RNA binding); GO:0003723(molecular_function:RNA binding); GO:0005634(cellular_component:n…	NP_057342.2(YTH domain-containing family protein 2 isoform 1 [Homo sapiens])	sp|Q9Y5A9|YTHD2_HUMAN(YTH domain-containing family protein 2 OS=Homo sapiens OX=9606 GN=YTHDF2 PE=1 SV=2)	51441
ENSG00000140612	1887.77	1681.35	1721.47	2540.32	2441.19	2474.15	108.72	107.71	111.26	152.28	156.15	149.76	109.23	152.73	0.44459	1.22e-09	8.69e-08	up	SEC11A	3626	SEC11 homolog A, signal peptidase complex subunit [Source:HGNC Symbol;Acc:HGNC:17718]	ENOG4110S4J(S:Function unknown); ENOG4110PZU(S:Function unknown); ENOG4110PY6(S:Function unknown)	ENOG4110S4J(-); ENOG4110PZU(-); ENOG4110PY6(-)	K13280	SEC11, sipW	map03060(Protein export)			BAD92674.1(similar to FKSG60, partial [Homo sapiens])	sp|Q8WTZ3|YS049_HUMAN(Zinc finger protein ENSP00000375192 OS=Homo sapiens OX=9606 PE=2 SV=1)	23478
ENSG00000172765	906.05	830.81	838.68	523.21	531.39	556.16	14	13.3	14.78	9.96	10.2	14.45	14.0267	11.5367	-0.727802	1.27e-09	9.03e-08	down	TMCC1	6250	transmembrane and coiled-coil domain family 1 [Source:HGNC Symbol;Acc:HGNC:29116]	ENOG410Y9KV(S:Function unknown)	ENOG410Y9KV(transmembrane and coiled-coil domain family)				PF10267.6(Tmemb_cc2:Predicted transmembrane and coiled-coil 2 protein); PF04791.13(LMBR1:LMBR1-like membrane protein)	GO:0016021(cellular_component:integral component of membrane); GO:0016020(cellular_component:membrane); GO:0016021(cellular_component:integral component of membrane); GO:0005789(cellular_component:endoplasmic reticulum membrane)	XP_021778375.1(LOW QUALITY PROTEIN: transmembrane and coiled-coil domains protein 1 [Papio anubis])	sp|O94876|TMCC1_HUMAN(Transmembrane and coiled-coil domains protein 1 OS=Homo sapiens OX=9606 GN=TMCC1 PE=1 SV=3)	23023
ENSG00000196937	641.69	720.6	596.93	1340.64	1201	1310.67	15.25	21.32	15.76	34.16	32.27	32.54	17.4433	32.99	0.921581	1.29e-09	9.12e-08	up	FAM3C	2455	family with sequence similarity 3 member C [Source:HGNC Symbol;Acc:HGNC:18664]	ENOG4111I9K(U:Intracellular trafficking, secretion, and vesicular transport)	ENOG4111I9K(Family with sequence similarity 3, member C)				PF15711.2(ILEI:Interleukin-like EMT inducer)	GO:0005794(cellular_component:Golgi apparatus); GO:0005125(molecular_function:cytokine activity); GO:0016021(cellular_component:integral component of membrane); GO:0070062(cellular_component:extracellular exosome); GO:0002576(biological_process:platelet degranulation); GO:0045721(biological_process:negative regulation of gluconeogenesis); GO:0005794(cellular_component:Golgi apparatus); GO:0010469…	NP_055703.1(protein FAM3C precursor [Homo sapiens])	sp|Q92520|FAM3C_HUMAN(Protein FAM3C OS=Homo sapiens OX=9606 GN=FAM3C PE=1 SV=1)	10447
ENSG00000150687	4072.56	3731.73	3576.94	3086.04	2939.4	3094.09	61.31	61.68	60.83	50.13	50.34	48.3	61.2733	49.59	-0.370198	1.31e-09	9.21e-08	down	PRSS23	5323	serine protease 23 [Source:HGNC Symbol;Acc:HGNC:14370]	ENOG410YYVQ(S:Function unknown); ENOG4110Q69(S:Function unknown); ENOG4110PPG(S:Function unknown)	ENOG410YYVQ(-); ENOG4110Q69(-); ENOG4110PPG(-)	K09627	PRSS23				BAC85329.1(unnamed protein product [Homo sapiens])	sp|Q6UX73|CP089_HUMAN(UPF0764 protein C16orf89 OS=Homo sapiens OX=9606 GN=C16orf89 PE=1 SV=2)	11098
ENSG00000149925	23093.5	19859.9	19964.7	27140.7	24967.3	26911.6	1097.62	1045.61	1054.98	1321.12	1299.34	1327.14	1066.07	1315.87	0.279009	1.31e-09	9.24e-08	up	ALDOA	2534	aldolase, fructose-bisphosphate A [Source:HGNC Symbol;Acc:HGNC:414]	COG3588(G:Carbohydrate transport and metabolism)	COG3588(fructose-bisphosphate aldolase)	K01623	ALDO	map00010(Glycolysis / Gluconeogenesis); map00030(Pentose phosphate pathway); map00051(Fructose and mannose metabolism); map00680(Methane metabolism); map00710(Carbon fixation in photosynthetic organisms)		GO:0015629(cellular_component:actin cytoskeleton); GO:0051289(biological_process:protein homotetramerization); GO:0046716(biological_process:muscle cell cellular homeostasis); GO:0006941(biological_process:striated muscle contraction); GO:0061621(biological_process:canonical glycolysis); GO:0006096(biological_process:glycolytic process); GO:0006094(biological_process:gluconeogenesis); GO:0031430(…	XP_021788040.1(fructose-bisphosphate aldolase A [Papio anubis])	sp|P04075|ALDOA_HUMAN(Fructose-bisphosphate aldolase A OS=Homo sapiens OX=9606 GN=ALDOA PE=1 SV=2)	226
ENSG00000137713	1714	1502	1614	1182	1054	1171	23.12	22.91	22.62	18.09	17.37	18.61	22.8833	18.0233	-0.55509	1.35e-09	9.42e-08	down	PPP2R1B	5587	protein phosphatase 2 scaffold subunit Abeta [Source:HGNC Symbol;Acc:HGNC:9303]	ENOG410XQVI(T:Signal transduction mechanisms)	ENOG410XQVI((Regulatory) subunit)	K03456	PPP2R1	map03015(mRNA surveillance pathway); map04071(Sphingolipid signaling pathway); map04111(Cell cycle - yeast); map04113(Meiosis - yeast); map04114(Oocyte meiosis); map04151(PI3K-Akt signaling pathway); map04152(AMPK signaling pathway); map04261(Adrenergic signaling in cardiomyocytes); map04350(TGF-beta signaling pathway); map04390(Hippo signaling pathway); map04391(Hippo signaling pathway - fly); m…	PF02985.19(HEAT:HEAT repeat); PF13646.3(HEAT_2:HEAT repeats); PF12755.4(Vac14_Fab1_bd:Vacuolar 14 Fab1-binding region); PF13513.3(HEAT_EZ:HEAT-like repeat); PF12717.4(Cnd1:non-SMC mitotic condensation complex subunit 1); PF01602.17(Adaptin_N:Adaptin N terminal region); PF11099.5(M11L:Apoptosis regulator M11L like); PF12348.5(CLASP_N:CLASP N terminal)	GO:0006461(biological_process:protein complex assembly); GO:0070062(cellular_component:extracellular exosome); GO:0005515(molecular_function:protein binding); GO:0005515(molecular_function:protein binding); GO:0006470(biological_process:protein dephosphorylation); GO:0043666(biological_process:regulation of phosphoprotein phosphatase activity); GO:0045121(cellular_component:membrane raft); GO:000…	XP_016775360.1(serine/threonine-protein phosphatase 2A 65 kDa regulatory subunit A beta isoform isoform X1 [Pan troglodytes])	sp|P30154|2AAB_HUMAN(Serine/threonine-protein phosphatase 2A 65 kDa regulatory subunit A beta isoform OS=Homo sapiens OX=9606 GN=PPP2R1B PE=1 SV=3)	5519
ENSG00000111335	93	87	113	298	308	322	1.28	3.26	2.95	4.81	4.04	7.41	2.49667	5.42	1.60976	1.36e-09	9.47e-08	up	OAS2	4734	2'-5'-oligoadenylate synthetase 2 [Source:HGNC Symbol;Acc:HGNC:8087]	COG5272(O:Posttranslational modification, protein turnover, chaperones)	COG5272(ubiquitin)	K14216	OAS	map04621(NOD-like receptor signaling pathway); map05160(Hepatitis C); map05162(Measles); map05164(Influenza A); map05168(Herpes simplex infection); map05169(Epstein-Barr virus infection)	PF10421.6(OAS1_C:2'-5'-oligoadenylate synthetase 1, domain 2, C-terminus); PF01909.20(NTP_transf_2:Nucleotidyltransferase domain)	GO:0016779(molecular_function:nucleotidyltransferase activity); GO:0051607(biological_process:defense response to virus); GO:0006486(biological_process:protein glycosylation); GO:0018377(biological_process:protein myristoylation); GO:0016020(cellular_component:membrane); GO:0006955(biological_process:immune response); GO:0005634(cellular_component:nucleus); GO:0005739(cellular_component:mitochond…	EAW98026.1(2'-5'-oligoadenylate synthetase 2, 69/71kDa, isoform CRA_a [Homo sapiens])	sp|P29728|OAS2_HUMAN(2'-5'-oligoadenylate synthase 2 OS=Homo sapiens OX=9606 GN=OAS2 PE=1 SV=3)	4939
ENSG00000198286	3259.9	2963	3011	2549	2346.87	2533	55.41	51.33	55.55	42.98	43.11	40.75	54.0967	42.28	-0.365245	1.37e-09	9.51e-08	down	CARD11	4366	caspase recruitment domain family member 11 [Source:HGNC Symbol;Acc:HGNC:16393]	ENOG41126VR(Z:Cytoskeleton)	ENOG41126VR(Caspase recruitment domain family, member 11)	K07367	CARD11	map04064(NF-kappa B signaling pathway); map04660(T cell receptor signaling pathway); map04662(B cell receptor signaling pathway)	PF00619.18(CARD:Caspase recruitment domain); PF00595.21(PDZ:PDZ domain (Also known as DHR or GLGF)); PF00625.18(Guanylate_kin:Guanylate kinase)	GO:0046710(biological_process:GDP metabolic process); GO:0045580(biological_process:regulation of T cell differentiation); GO:0042981(biological_process:regulation of apoptotic process); GO:0005737(cellular_component:cytoplasm); GO:0070062(cellular_component:extracellular exosome); GO:0050700(molecular_function:CARD domain binding); GO:0031295(biological_process:T cell costimulation); GO:0043123(…	NP_115791.3(caspase recruitment domain-containing protein 11 [Homo sapiens])	sp|Q9BXL7|CAR11_HUMAN(Caspase recruitment domain-containing protein 11 OS=Homo sapiens OX=9606 GN=CARD11 PE=1 SV=3)	84433
ENSG00000276850	1246.91	1144.82	1239.16	769.86	703.51	821.56	13.75	13.33	14.06	7.41	8.25	9.99	13.7133	8.55	-0.714677	1.41e-09	9.71e-08	down	AC245041.2	1962	novel transcript	ENOG4110NV2(S:Function unknown); ENOG410XPUN(S:Function unknown)	ENOG4110NV2(-); ENOG410XPUN(annexin A7)					GO:0005544(molecular_function:calcium-dependent phospholipid binding); GO:0005509(molecular_function:calcium ion binding)	BAC04849.1(unnamed protein product [Homo sapiens])
ENSG00000122359	5842	5312	5120	4608	4209	4602	129.23	128.99	127.43	101.36	104.86	106.96	128.55	104.393	-0.329343	1.41e-09	9.71e-08	down	ANXA11	6965	annexin A11 [Source:HGNC Symbol;Acc:HGNC:535]	ENOG410XPUN(S:Function unknown)	ENOG410XPUN(annexin A7)	K17095	ANXA7_11		PF00191.17(Annexin:Annexin)	GO:0016020(cellular_component:membrane); GO:0006909(biological_process:phagocytosis); GO:0048306(molecular_function:calcium-dependent protein binding); GO:0051592(biological_process:response to calcium ion); GO:0051301(biological_process:cell division); GO:0005819(cellular_component:spindle); GO:0008429(molecular_function:phosphatidylethanolamine binding); GO:0005635(cellular_component:nuclear en…	NP_001148.1(annexin A11 isoform 1 [Homo sapiens])	sp|P50995|ANX11_HUMAN(Annexin A11 OS=Homo sapiens OX=9606 GN=ANXA11 PE=1 SV=1)	311
ENSG00000203783	213	170	187	63	48	53	11.25	9.89	10.88	3.39	2.77	2.9	10.6733	3.02	-1.845	1.47e-09	1.01e-07	down	PRR9	1222	proline rich 9 [Source:HGNC Symbol;Acc:HGNC:32057]	ENOG4111C1Q(S:Function unknown)	ENOG4111C1Q(proline rich 9)					GO:0005737(cellular_component:cytoplasm); GO:0018149(biological_process:peptide cross-linking); GO:0005737(cellular_component:cytoplasm); GO:0005198(molecular_function:structural molecule activity); GO:0018149(biological_process:peptide cross-linking); GO:0030216(biological_process:keratinocyte differentiation); GO:0001533(cellular_component:cornified envelope); GO:0030216(biological_process:kera…	NP_001182500.1(proline-rich protein 9 [Homo sapiens])	sp|Q5T870|PRR9_HUMAN(Proline-rich protein 9 OS=Homo sapiens OX=9606 GN=PRR9 PE=4 SV=1)	574414
ENSG00000167779	1152	1090	1040	1704	1531	1709	84.67	88.6	84.32	127.64	123.48	130.9	85.8633	127.34	0.539036	1.52e-09	1.04e-07	up	IGFBP6	1177	insulin like growth factor binding protein 6 [Source:HGNC Symbol;Acc:HGNC:5475]	ENOG410YQXU(A:RNA processing and modification)	ENOG410YQXU(insulin-like growth factor binding protein 6)				PF00086.15(Thyroglobulin_1:Thyroglobulin type-1 repeat); PF00219.15(IGFBP:Insulin-like growth factor binding protein)	GO:0090090(biological_process:negative regulation of canonical Wnt signaling pathway); GO:0044267(biological_process:cellular protein metabolic process); GO:0043567(biological_process:regulation of insulin-like growth factor receptor signaling pathway); GO:0031994(molecular_function:insulin-like growth factor I binding); GO:0070062(cellular_component:extracellular exosome); GO:0008285(biological_…	PNI32992.1(IGFBP6 isoform 1 [Pan troglodytes])	sp|P24592|IBP6_HUMAN(Insulin-like growth factor-binding protein 6 OS=Homo sapiens OX=9606 GN=IGFBP6 PE=1 SV=1)	3489
ENSG00000122778	1282	1123	1121	816	658	754	7.55	7.18	7.58	5.41	4.69	4.87	7.43667	4.99	-0.713743	1.53e-09	1.04e-07	down	KIAA1549	12379	KIAA1549 [Source:HGNC Symbol;Acc:HGNC:22219]	ENOG410XX42(S:Function unknown)	ENOG410XX42(kiaa1549)				PF12877.4(DUF3827:Domain of unknown function (DUF3827))	GO:0016021(cellular_component:integral component of membrane); GO:0016020(cellular_component:membrane); GO:0016021(cellular_component:integral component of membrane); GO:0005886(cellular_component:plasma membrane)	NP_065961.2(UPF0606 protein KIAA1549 isoform 1 [Homo sapiens])	sp|Q9HCM3|K1549_HUMAN(UPF0606 protein KIAA1549 OS=Homo sapiens OX=9606 GN=KIAA1549 PE=1 SV=4)	57670
ENSG00000112902	673	664	608	370	370	368	2.96	3.19	2.99	1.66	1.79	1.67	3.04667	1.70667	-0.862838	1.56e-09	1.04e-07	down	SEMA5A	11755	semaphorin 5A [Source:HGNC Symbol;Acc:HGNC:10736]	ENOG410XQZC(S:Function unknown)	ENOG410XQZC(Sema domain, immunoglobulin domain (Ig), transmembrane domain (TM) and short cytoplasmic domain, (Semaphorin))	K06841	SEMA5	map04360(Axon guidance)	PF01403.16(Sema:Sema domain); PF00090.16(TSP_1:Thrombospondin type 1 domain)	GO:0021536(biological_process:diencephalon development); GO:0035373(molecular_function:chondroitin sulfate proteoglycan binding); GO:0005515(molecular_function:protein binding); GO:0016020(cellular_component:membrane); GO:0016020(cellular_component:membrane); GO:0016021(cellular_component:integral component of membrane); GO:0007275(biological_process:multicellular organism development); GO:003015…	NP_003957.2(semaphorin-5A precursor [Homo sapiens])	sp|Q13591|SEM5A_HUMAN(Semaphorin-5A OS=Homo sapiens OX=9606 GN=SEMA5A PE=1 SV=3)	9037
ENSG00000006459	1286	1106	1251	787	741	809	9.64	7.28	8.4	6.14	5.26	5.46	8.44	5.62	-0.691705	1.56e-09	1.05e-07	down	KDM7A	9220	lysine demethylase 7A [Source:HGNC Symbol;Acc:HGNC:22224]	ENOG410XQXU(S:Function unknown)	ENOG410XQXU(poly (ADP-ribose) polymerase family, member 12)	K11445	KDM7A, JHDM1D		PF02373.19(JmjC:JmjC domain, hydroxylase); PF00628.26(PHD:PHD-finger); PF13621.3(Cupin_8:Cupin-like domain)	GO:0055114(biological_process:oxidation-reduction process); GO:0005634(cellular_component:nucleus); GO:0005634(cellular_component:nucleus); GO:0046872(molecular_function:metal ion binding); GO:0005730(cellular_component:nucleolus); GO:0005654(cellular_component:nucleoplasm); GO:0016491(molecular_function:oxidoreductase activity); GO:0055114(biological_process:oxidation-reduction process); GO:0006…	NP_085150.1(lysine-specific demethylase 7A [Homo sapiens])	sp|Q6ZMT4|KDM7A_HUMAN(Lysine-specific demethylase 7A OS=Homo sapiens OX=9606 GN=KDM7A PE=1 SV=2)	80853
ENSG00000124602	4396.08	3814.9	3748.45	3273.04	3000.78	3316.55	76.9	71.86	71.05	57.08	57.99	58.44	73.27	57.8367	-0.368623	1.56e-09	1.05e-07	down	UNC5CL	3156	unc-5 family C-terminal like [Source:HGNC Symbol;Acc:HGNC:21203]	ENOG410XRS6(S:Function unknown)	ENOG410XRS6(-)				PF00791.17(ZU5:ZU5 domain); PF00531.19(Death:Death domain)	GO:0005737(cellular_component:cytoplasm); GO:0016021(cellular_component:integral component of membrane); GO:0016021(cellular_component:integral component of membrane); GO:0005515(molecular_function:protein binding); GO:0007165(biological_process:signal transduction); GO:0005042(molecular_function:netrin receptor activity); GO:0038007(biological_process:netrin-activated signaling pathway); GO:0005…	NP_775832.2(UNC5C-like protein [Homo sapiens])	sp|Q8IV45|UN5CL_HUMAN(UNC5C-like protein OS=Homo sapiens OX=9606 GN=UNC5CL PE=1 SV=2)	222643
ENSG00000117394	14718	12621	12473	11028	10589	11237	407.21	421.67	393.99	326.54	330.37	347.76	407.623	334.89	-0.325985	1.56e-09	1.05e-07	down	SLC2A1	3670	solute carrier family 2 member 1 [Source:HGNC Symbol;Acc:HGNC:11005]	COG0477(C:Energy production and conversion)	COG0477(Produces ATP from ADP in the presence of a proton gradient across the membrane (By similarity))	K07299	SLC2A1, GLUT1	map04066(HIF-1 signaling pathway); map04911(Insulin secretion); map04919(Thyroid hormone signaling pathway); map04920(Adipocytokine signaling pathway); map04922(Glucagon signaling pathway); map04931(Insulin resistance); map04976(Bile secretion); map05166(Human T-cell leukemia virus 1 infection); map05200(Pathways in cancer); map05211(Renal cell carcinoma); map05230(Central carbon metabolism in ca…	PF00083.21(Sugar_tr:Sugar (and other) transporter); PF07690.13(MFS_1:Major Facilitator Superfamily)	GO:0045121(cellular_component:membrane raft); GO:0005887(cellular_component:integral component of plasma membrane); GO:0055056(molecular_function:D-glucose transmembrane transporter activity); GO:0005901(cellular_component:caveola); GO:0030864(cellular_component:cortical actin cytoskeleton); GO:0005989(biological_process:lactose biosynthetic process); GO:0016021(cellular_component:integral compon…	NP_006507.2(solute carrier family 2, facilitated glucose transporter member 1 [Homo sapiens])	sp|P11166|GTR1_HUMAN(Solute carrier family 2, facilitated glucose transporter member 1 OS=Homo sapiens OX=9606 GN=SLC2A1 PE=1 SV=2)	6513
ENSG00000137501	6556.61	5745.54	6046.41	5191.24	4824.06	5179.11	124.33	117.13	121.28	98.23	99.98	94.84	120.913	97.6833	-0.323034	1.56e-09	1.05e-07	down	SYTL2	6672	synaptotagmin like 2 [Source:HGNC Symbol;Acc:HGNC:15585]	ENOG410XRME(S:Function unknown)	ENOG410XRME(transporter activity)	K17598	SYTL		PF00168.27(C2:C2 domain); PF02318.13(FYVE_2:FYVE-type zinc finger)	GO:0006886(biological_process:intracellular protein transport); GO:0006887(biological_process:exocytosis); GO:0017137(molecular_function:Rab GTPase binding); GO:0006886(biological_process:intracellular protein transport); GO:0006887(biological_process:exocytosis); GO:0017137(molecular_function:Rab GTPase binding); GO:0005623(cellular_component:cell); GO:0005622(cellular_component:intracellular)	XP_005274114.1(synaptotagmin-like protein 2 isoform X3 [Homo sapiens])	sp|Q9HCH5|SYTL2_HUMAN(Synaptotagmin-like protein 2 OS=Homo sapiens OX=9606 GN=SYTL2 PE=1 SV=3)	54843
ENSG00000271303	1037	951	955	1577	1415	1486	21.55	21.64	21.79	33.47	32.11	31.94	21.66	32.5067	0.554051	1.63e-09	1.08e-07	up	SRXN1	2698	sulfiredoxin 1 [Source:HGNC Symbol;Acc:HGNC:16132]	ENOG4110Q77(S:Function unknown); COG5119(S:Function unknown)	ENOG4110Q77(-); COG5119(sulfiredoxin)	K12260	SRX1		PF02195.15(ParBc:ParB-like nuclease domain)	GO:0005829(cellular_component:cytosol); GO:0055114(biological_process:oxidation-reduction process); GO:0032542(molecular_function:sulfiredoxin activity); GO:0005737(cellular_component:cytoplasm); GO:0000166(molecular_function:nucleotide binding); GO:0005524(molecular_function:ATP binding); GO:0016491(molecular_function:oxidoreductase activity); GO:0005829(cellular_component:cytosol); GO:0005515(m…	BAC05302.1(unnamed protein product [Homo sapiens])	sp|Q9BYN0|SRXN1_HUMAN(Sulfiredoxin-1 OS=Homo sapiens OX=9606 GN=SRXN1 PE=1 SV=2)	140809
ENSG00000081154	3456	3307	3415	2569	2408	2661	100.69	98.16	110.17	75.45	76.52	73.2	103.007	75.0567	-0.467078	1.66e-09	1.1e-07	down	PCNP	2342	PEST proteolytic signal containing nuclear protein [Source:HGNC Symbol;Acc:HGNC:30023]	ENOG4111S9J(S:Function unknown)	ENOG4111S9J(PEST proteolytic signal containing nuclear protein)				PF15473.3(PCNP:PEST, proteolytic signal-containing nuclear protein family)	GO:0016567(biological_process:protein ubiquitination); GO:0005634(cellular_component:nucleus); GO:0005634(cellular_component:nucleus); GO:0005515(molecular_function:protein binding); GO:0007049(biological_process:cell cycle); GO:0016604(cellular_component:nuclear body); GO:0016567(biological_process:protein ubiquitination); GO:0043161(biological_process:proteasome-mediated ubiquitin-dependent pro…	XP_516628.3(PEST proteolytic signal-containing nuclear protein isoform X1 [Pan troglodytes])	sp|Q8WW12|PCNP_HUMAN(PEST proteolytic signal-containing nuclear protein OS=Homo sapiens OX=9606 GN=PCNP PE=1 SV=2)	57092
ENSG00000138119	14836	13286	13568	12167	11535	12086	141.26	136.87	141.32	116.31	117.81	117.51	139.817	117.21	-0.270931	1.79e-09	1.18e-07	down	MYOF	6860	myoferlin [Source:HGNC Symbol;Acc:HGNC:3656]	ENOG410XPT2(S:Function unknown); ENOG410ZSTR(S:Function unknown)	ENOG410XPT2(Dysferlin, limb girdle muscular dystrophy 2B (Autosomal recessive)); ENOG410ZSTR(Dysferlin, limb girdle muscular dystrophy 2B (Autosomal recessive))				PF00168.27(C2:C2 domain); PF08150.9(FerB:FerB (NUC096) domain); PF16165.2(Ferlin_C:Ferlin C-terminus); PF08165.8(FerA:FerA (NUC095) domain); PF08151.9(FerI:FerI (NUC094) domain)	GO:0016021(cellular_component:integral component of membrane); GO:0007520(biological_process:myoblast fusion); GO:0005634(cellular_component:nucleus); GO:0016020(cellular_component:membrane); GO:0043231(cellular_component:intracellular membrane-bounded organelle); GO:0005886(cellular_component:plasma membrane); GO:0005886(cellular_component:plasma membrane); GO:0005901(cellular_component:caveola)…	NP_038479.1(myoferlin isoform a [Homo sapiens])	sp|Q9NZM1|MYOF_HUMAN(Myoferlin OS=Homo sapiens OX=9606 GN=MYOF PE=1 SV=1)	26509
ENSG00000157227	9651	8818	8697	7834	7132	7965	196.75	203.93	196.85	162.07	164.31	168.27	199.177	164.883	-0.296266	1.81e-09	1.19e-07	down	MMP14	3701	matrix metallopeptidase 14 [Source:HGNC Symbol;Acc:HGNC:7160]	ENOG410XQ5D(O:Posttranslational modification, protein turnover, chaperones)	ENOG410XQ5D(matrix metallopeptidase)	K07763	MMP14	map04668(TNF signaling pathway); map04912(GnRH signaling pathway); map04928(Parathyroid hormone synthesis, secretion and action)	PF00413.21(Peptidase_M10:Matrixin); PF00045.16(Hemopexin:Hemopexin); PF11857.5(DUF3377:Domain of unknown function (DUF3377)); PF01471.15(PG_binding_1:Putative peptidoglycan binding domain)	GO:0004252(molecular_function:serine-type endopeptidase activity); GO:0030324(biological_process:lung development); GO:0030307(biological_process:positive regulation of cell growth); GO:0005886(cellular_component:plasma membrane); GO:0048771(biological_process:tissue remodeling); GO:0048754(biological_process:branching morphogenesis of an epithelial tube); GO:0031012(cellular_component:extracellu…	XP_004055023.2(PREDICTED: matrix metalloproteinase-14 [Gorilla gorilla gorilla])	sp|P50281|MMP14_HUMAN(Matrix metalloproteinase-14 OS=Homo sapiens OX=9606 GN=MMP14 PE=1 SV=3)	4323
ENSG00000100097	5930	5473	5663	7760	7270	7529	1141.11	1188.55	1214.17	1510.62	1546.81	1497.29	1181.28	1518.24	0.350897	1.81e-09	1.19e-07	up	LGALS1	637	galectin 1 [Source:HGNC Symbol;Acc:HGNC:6561]	ENOG4111EA0(S:Function unknown)	ENOG4111EA0(Lectin, galactoside-binding, soluble)	K06830	LGALS1			GO:2001200(biological_process:positive regulation of dendritic cell differentiation); GO:0048678(biological_process:response to axon injury); GO:0031012(cellular_component:extracellular matrix); GO:0004871(molecular_function:signal transducer activity); GO:0045445(biological_process:myoblast differentiation); GO:0042981(biological_process:regulation of apoptotic process); GO:0046598(biological_pr…	XP_011834290.1(PREDICTED: galectin-1 isoform X1 [Mandrillus leucophaeus])	sp|P09382|LEG1_HUMAN(Galectin-1 OS=Homo sapiens OX=9606 GN=LGALS1 PE=1 SV=2)	3956
ENSG00000165556	6632	5828	5677	5162	4767	5126	214.48	191.14	188.53	164.57	166.15	162.95	198.05	164.557	-0.318728	1.96e-09	1.28e-07	down	CDX2	4053	caudal type homeobox 2 [Source:HGNC Symbol;Acc:HGNC:1806]	ENOG4111W2J(C:Energy production and conversion)	ENOG4111W2J(Mitochondrial membrane ATP synthase (F(1)F(0) ATP synthase or Complex V) produces ATP from ADP in the presence of a proton gradient across the membrane which is generated by electron transport complexes of the respiratory chain. F-type ATPases consist of two structural domains, F(1) - containing the extramembraneous catalytic core, and F(0) - containing the membrane proton channel, li…	K09312	CDX1_4		PF04731.9(Caudal_act:Caudal like protein activation region); PF00046.26(Homeobox:Homeobox domain)	GO:0060575(biological_process:intestinal epithelial cell differentiation); GO:0003677(molecular_function:DNA binding); GO:0006355(biological_process:regulation of transcription, DNA-templated); GO:0005634(cellular_component:nucleus); GO:0043565(molecular_function:sequence-specific DNA binding); GO:0007275(biological_process:multicellular organism development); GO:0005654(cellular_component:nucleo…	XP_004054354.1(PREDICTED: homeobox protein CDX-2 isoform X1 [Gorilla gorilla gorilla])	sp|Q99626|CDX2_HUMAN(Homeobox protein CDX-2 OS=Homo sapiens OX=9606 GN=CDX2 PE=1 SV=3)	1045
ENSG00000100342	801.4	705.92	748.52	467.29	462	483	20.3	20.05	20.39	11.25	13.61	14.07	20.2467	12.9767	-0.726077	1.99e-09	1.29e-07	down	APOL1	3000	apolipoprotein L1 [Source:HGNC Symbol;Acc:HGNC:618]	ENOG4110P7Y(Z:Cytoskeleton); ENOG410Y0AF(S:Function unknown)	ENOG4110P7Y(Apolipoprotein L); ENOG410Y0AF(apolipoprotein l)	K14480	APOL		PF05461.8(ApoL:Apolipoprotein L)	GO:0019835(biological_process:cytolysis); GO:0034361(cellular_component:very-low-density lipoprotein particle); GO:0034364(cellular_component:high-density lipoprotein particle); GO:0006869(biological_process:lipid transport); GO:1902476(biological_process:chloride transmembrane transport); GO:0016021(cellular_component:integral component of membrane); GO:0006898(biological_process:receptor-mediat…	NP_663318.1(apolipoprotein L1 isoform b precursor [Homo sapiens])	sp|O14791|APOL1_HUMAN(Apolipoprotein L1 OS=Homo sapiens OX=9606 GN=APOL1 PE=1 SV=5)	8542
ENSG00000173166	1637.88	1483.94	1506.88	1170.98	1081.4	1150.36	10.52	10.72	10.45	7.52	7.13	7.79	10.5633	7.48	-0.495121	2.05e-09	1.33e-07	down	RAPH1	9699	Ras association (RalGDS/AF-6) and pleckstrin homology domains 1 [Source:HGNC Symbol;Acc:HGNC:14436]	ENOG410XXC8(T:Signal transduction mechanisms)	ENOG410XXC8(phospholipid binding)				PF00788.20(RA:Ras association (RalGDS/AF-6) domain); PF00169.26(PH:PH domain)	GO:0048675(biological_process:axon extension); GO:0005856(cellular_component:cytoskeleton); GO:0030027(cellular_component:lamellipodium); GO:0005737(cellular_component:cytoplasm); GO:0030175(cellular_component:filopodium); GO:0007165(biological_process:signal transduction); GO:0005515(molecular_function:protein binding); GO:0005886(cellular_component:plasma membrane); GO:0007165(biological_proces…	CAE48361.1(RAPH1 protein [Homo sapiens])	sp|Q70E73|RAPH1_HUMAN(Ras-associated and pleckstrin homology domains-containing protein 1 OS=Homo sapiens OX=9606 GN=RAPH1 PE=1 SV=3)	65059
ENSG00000090863	6704	5854	5987.92	5142.42	4923	5351	71.25	64.58	68.37	55.15	56.8	58.37	68.0667	56.7733	-0.316915	2.08e-09	1.34e-07	down	GLG1	8261	golgi glycoprotein 1 [Source:HGNC Symbol;Acc:HGNC:4316]	ENOG410XNWV(U:Intracellular trafficking, secretion, and vesicular transport)	ENOG410XNWV(Golgi glycoprotein 1)	K06816	GLG1, ESL1	map04514(Cell adhesion molecules (CAMs))	PF00839.14(Cys_rich_FGFR:Cysteine rich repeat)	GO:0016020(cellular_component:membrane); GO:0000139(cellular_component:Golgi membrane); GO:0017134(molecular_function:fibroblast growth factor binding); GO:0016020(cellular_component:membrane); GO:0016021(cellular_component:integral component of membrane); GO:0005794(cellular_component:Golgi apparatus); GO:0005794(cellular_component:Golgi apparatus); GO:0050900(biological_process:leukocyte migrat…	NP_036333.2(Golgi apparatus protein 1 isoform 1 precursor [Homo sapiens])	sp|Q92896|GSLG1_HUMAN(Golgi apparatus protein 1 OS=Homo sapiens OX=9606 GN=GLG1 PE=1 SV=2)	2734
ENSG00000181449	6	10	7	100	99	80	0.14	0.25	0.17	2.3	2.43	1.86	0.186667	2.19667	3.52891	2.12e-09	1.36e-07	up	SOX2	2512	SRY-box 2 [Source:HGNC Symbol;Acc:HGNC:11195]	ENOG411009V(B:Chromatin structure and dynamics); ENOG410XT0K(B:Chromatin structure and dynamics)	ENOG411009V(SRY (sex determining region Y)-box 2); ENOG410XT0K(SRY (sex determining region Y)-box 2)	K16796	SOX2	map04390(Hippo signaling pathway); map04550(Signaling pathways regulating pluripotency of stem cells)	PF12336.5(SOXp:SOX transcription factor); PF00505.16(HMG_box:HMG (high mobility group) box); PF09011.7(HMG_box_2:HMG-box domain)	GO:0003677(molecular_function:DNA binding); GO:0006355(biological_process:regulation of transcription, DNA-templated); GO:0005634(cellular_component:nucleus); GO:0005634(cellular_component:nucleus); GO:0005634(cellular_component:nucleus); GO:0005737(cellular_component:cytoplasm); GO:0005654(cellular_component:nucleoplasm); GO:0003677(molecular_function:DNA binding); GO:0003677(molecular_function:…	CAA83435.1(sox-2, partial [Homo sapiens])	sp|P48431|SOX2_HUMAN(Transcription factor SOX-2 OS=Homo sapiens OX=9606 GN=SOX2 PE=1 SV=1)	6657
ENSG00000102931	378.92	297.05	302.25	631.06	596.04	615.96	11.35	9.67	9.92	19.33	19.53	19.24	10.3133	19.3667	0.865163	2.18e-09	1.39e-07	up	ARL2BP	1969	ADP ribosylation factor like GTPase 2 binding protein [Source:HGNC Symbol;Acc:HGNC:17146]	ENOG4111IGT(S:Function unknown)	ENOG4111IGT(ADP-ribosylation factor-like 2 binding protein)	K16742	ARL2BP, BART		PF11527.5(ARL2_Bind_BART:The ARF-like 2 binding protein BART)	GO:0005819(cellular_component:spindle); GO:0030496(cellular_component:midbody); GO:0005813(cellular_component:centrosome); GO:0005829(cellular_component:cytosol); GO:0050790(biological_process:regulation of catalytic activity); GO:0003713(molecular_function:transcription coactivator activity); GO:0050796(biological_process:regulation of insulin secretion); GO:1903506(biological_process:regulation…	NP_036238.1(ADP-ribosylation factor-like protein 2-binding protein [Homo sapiens])	sp|Q9Y2Y0|AR2BP_HUMAN(ADP-ribosylation factor-like protein 2-binding protein OS=Homo sapiens OX=9606 GN=ARL2BP PE=1 SV=1)	23568
ENSG00000134049	145.87	134	151	344	336	342	3.45	3.26	3.68	5.2	6.53	6.35	3.46333	6.02667	1.19399	2.34e-09	1.49e-07	up	IER3IP1	3679	immediate early response 3 interacting protein 1 [Source:HGNC Symbol;Acc:HGNC:18550]	ENOG4111WBM(U:Intracellular trafficking, secretion, and vesicular transport)	ENOG4111WBM(immediate early response 3-interacting protein)				PF08571.7(Yos1:Yos1-like)	GO:0005794(cellular_component:Golgi apparatus); GO:0016021(cellular_component:integral component of membrane); GO:0016020(cellular_component:membrane); GO:0016020(cellular_component:membrane); GO:0016021(cellular_component:integral component of membrane); GO:0005794(cellular_component:Golgi apparatus); GO:0005783(cellular_component:endoplasmic reticulum); GO:0005783(cellular_component:endoplasmic…	XP_007972296.1(PREDICTED: immediate early response 3-interacting protein 1 [Chlorocebus sabaeus])	sp|Q1JQC2|IR3IP_BOVIN(Immediate early response 3-interacting protein 1 OS=Bos taurus OX=9913 GN=IER3IP1 PE=3 SV=1)	51124
ENSG00000184009	49405	42036	41299	57467.1	54085	58499.6	2962.36	2765.42	2624.76	3283.84	3358.48	3474.26	2784.18	3372.19	0.308677	2.37e-09	1.5e-07	up	ACTG1	2256	actin gamma 1 [Source:HGNC Symbol;Acc:HGNC:144]	COG5277(Z:Cytoskeleton)	COG5277(Actin-related protein)	K05692	ACTB_G1	map04015(Rap1 signaling pathway); map04145(Phagosome); map04210(Apoptosis); map04390(Hippo signaling pathway); map04391(Hippo signaling pathway - fly); map04510(Focal adhesion); map04520(Adherens junction); map04530(Tight junction); map04611(Platelet activation); map04670(Leukocyte transendothelial migration); map04714(Thermogenesis); map04745(Phototransduction - fly); map04810(Regulation of acti…	PF00022.16(Actin:Actin)	GO:0005856(cellular_component:cytoskeleton); GO:0097433(cellular_component:dense body); GO:0005634(cellular_component:nucleus); GO:0005737(cellular_component:cytoplasm); GO:0016020(cellular_component:membrane); GO:0000166(molecular_function:nucleotide binding); GO:0005524(molecular_function:ATP binding); GO:0005886(cellular_component:plasma membrane); GO:0005856(cellular_component:cytoskeleton); …	XP_011815463.1(PREDICTED: actin, cytoplasmic 2 isoform X1 [Colobus angolensis palliatus])	sp|Q5ZMQ2|ACTG_CHICK(Actin, cytoplasmic 2 OS=Gallus gallus OX=9031 GN=ACTG1 PE=1 SV=1)	71
ENSG00000203727	3431	3132	3266	2563	2513	2597	28.63	28.55	29.88	22.23	22.87	22.4	29.02	22.5	-0.408368	2.42e-09	1.53e-07	down	SAMD5	6326	sterile alpha motif domain containing 5 [Source:HGNC Symbol;Acc:HGNC:21180]	ENOG4111JDA(S:Function unknown)	ENOG4111JDA(sterile alpha motif domain containing 5)				PF00536.27(SAM_1:SAM domain (Sterile alpha motif)); PF07647.14(SAM_2:SAM domain (Sterile alpha motif))	GO:0005515(molecular_function:protein binding); GO:0005737(cellular_component:cytoplasm); GO:0005737(cellular_component:cytoplasm); GO:0031435(molecular_function:mitogen-activated protein kinase kinase kinase binding); GO:0043507(biological_process:positive regulation of JUN kinase activity); GO:1901224(biological_process:positive regulation of NIK/NF-kappaB signaling)	NP_001025231.1(sterile alpha motif domain-containing protein 5 [Homo sapiens])	sp|Q5TGI4|SAMD5_HUMAN(Sterile alpha motif domain-containing protein 5 OS=Homo sapiens OX=9606 GN=SAMD5 PE=4 SV=1)	389432
ENSG00000178773	508	462	461	795	753	834	15.71	14.92	14.02	22.34	22.37	22.47	14.8833	22.3933	0.683842	2.46e-09	1.55e-07	up	CPNE7	2657	copine 7 [Source:HGNC Symbol;Acc:HGNC:2320]	ENOG410XPC8(S:Function unknown)	ENOG410XPC8(copine family)				PF07002.13(Copine:Copine); PF00168.27(C2:C2 domain); PF10138.6(vWA-TerF-like:vWA found in TerF C terminus); PF00092.25(VWA:von Willebrand factor type A domain)	GO:0005737(cellular_component:cytoplasm); GO:0070062(cellular_component:extracellular exosome); GO:0005215(molecular_function:transporter activity); GO:0005634(cellular_component:nucleus); GO:0006810(biological_process:transport); GO:0071277(biological_process:cellular response to calcium ion); GO:0005634(cellular_component:nucleus); GO:0005634(cellular_component:nucleus); GO:0005737(cellular_com…	NP_055242.1(copine-7 isoform b [Homo sapiens])	sp|Q9UBL6|CPNE7_HUMAN(Copine-7 OS=Homo sapiens OX=9606 GN=CPNE7 PE=1 SV=1)	27132
ENSG00000118257	387	355	328	184	163	165	6.04	6.41	4.63	3.57	3.71	2.24	5.69333	3.17333	-1.11334	2.5e-09	1.57e-07	down	NRP2	6662	neuropilin 2 [Source:HGNC Symbol;Acc:HGNC:8005]	ENOG410ZPIE(U:Intracellular trafficking, secretion, and vesicular transport)	ENOG410ZPIE(neuropilin 2)	K06819	NRP2		PF00431.17(CUB:CUB domain); PF00754.22(F5_F8_type_C:F5/8 type C domain); PF11980.5(DUF3481:C-terminal domain of neuropilin glycoprotein); PF00629.20(MAM:MAM domain, meprin/A5/mu)	GO:0021828(biological_process:gonadotrophin-releasing hormone neuronal migration to the hypothalamus); GO:0019955(molecular_function:cytokine binding); GO:0061551(biological_process:trigeminal ganglion development); GO:0030424(cellular_component:axon); GO:0021649(biological_process:vestibulocochlear nerve structural organization); GO:0050919(biological_process:negative chemotaxis); GO:0007411(bio…	NP_957718.1(neuropilin-2 isoform 1 precursor [Homo sapiens])	sp|O60462|NRP2_HUMAN(Neuropilin-2 OS=Homo sapiens OX=9606 GN=NRP2 PE=1 SV=3)	8828
ENSG00000143590	111	119	101	308.95	268	301.62	3.99	5.42	4.61	11.76	11.77	12.4	4.67333	11.9767	1.35404	2.54e-09	1.59e-07	up	EFNA3	1817	ephrin A3 [Source:HGNC Symbol;Acc:HGNC:3223]	ENOG4111FMJ(S:Function unknown)	ENOG4111FMJ(ligand for Eph receptors, a family of receptor tyrosine kinases which are crucial for migration, repulsion and adhesion during neuronal, vascular and epithelial development. Binds promiscuously Eph receptors residing on adjacent cells, leading to contact-dependent bidirectional signaling into neighboring cells)	K05462	EFNA	map04010(MAPK signaling pathway); map04014(Ras signaling pathway); map04015(Rap1 signaling pathway); map04151(PI3K-Akt signaling pathway); map04360(Axon guidance)	PF00812.14(Ephrin:Ephrin)	GO:0016020(cellular_component:membrane); GO:0016020(cellular_component:membrane); GO:0046875(molecular_function:ephrin receptor binding); GO:0048013(biological_process:ephrin receptor signaling pathway); GO:0016525(biological_process:negative regulation of angiogenesis); GO:0005886(cellular_component:plasma membrane); GO:0005886(cellular_component:plasma membrane); GO:0005515(molecular_function:p…	XP_011783652.1(PREDICTED: ephrin-A3, partial [Colobus angolensis palliatus])	sp|P52797|EFNA3_HUMAN(Ephrin-A3 OS=Homo sapiens OX=9606 GN=EFNA3 PE=1 SV=1)	1944
ENSG00000113328	6169	5416	5775	4785	4501	4901	162.17	160.02	174.2	135.6	131.49	139.11	165.463	135.4	-0.342339	2.61e-09	1.63e-07	down	CCNG1	2444	cyclin G1 [Source:HGNC Symbol;Acc:HGNC:1592]	COG5024(D:Cell cycle control, cell division, chromosome partitioning)	COG5024(g2 mitotic-specific)	K10145	CCNG1	map04115(p53 signaling pathway); map05206(MicroRNAs in cancer)	PF00134.20(Cyclin_N:Cyclin, N-terminal domain)	GO:0051726(biological_process:regulation of cell cycle); GO:0000079(biological_process:regulation of cyclin-dependent protein serine/threonine kinase activity); GO:0005654(cellular_component:nucleoplasm); GO:0051726(biological_process:regulation of cell cycle); GO:0005634(cellular_component:nucleus); GO:0006468(biological_process:protein phosphorylation); GO:0051301(biological_process:cell divisi…	NP_004051.1(cyclin-G1 [Homo sapiens])	sp|P51959|CCNG1_HUMAN(Cyclin-G1 OS=Homo sapiens OX=9606 GN=CCNG1 PE=1 SV=2)	900
ENSG00000136603	2849	2510	2729	2139	1948	2068	22.18	21.8	26.74	19.68	18.67	21.02	23.5733	19.79	-0.445468	2.65e-09	1.64e-07	down	SKIL	7182	SKI like proto-oncogene [Source:HGNC Symbol;Acc:HGNC:10897]	ENOG410Y8AU(S:Function unknown)	ENOG410Y8AU(oncogene)	K18499	SKIL	map04550(Signaling pathways regulating pluripotency of stem cells)	PF02437.14(Ski_Sno:SKI/SNO/DAC family); PF08782.7(c-SKI_SMAD_bind:c-SKI Smad4 binding domain)	GO:1902043(biological_process:positive regulation of extrinsic apoptotic signaling pathway via death domain receptors); GO:1902231(biological_process:positive regulation of intrinsic apoptotic signaling pathway in response to DNA damage); GO:0046677(biological_process:response to antibiotic); GO:0001078(molecular_function:transcriptional repressor activity, RNA polymerase II core promoter proxima…	NP_005405.2(ski-like protein isoform 1 [Homo sapiens])	sp|P12757|SKIL_HUMAN(Ski-like protein OS=Homo sapiens OX=9606 GN=SKIL PE=1 SV=2)	6498
ENSG00000173334	1031	988	1021	623	614	683	16.24	16.57	17.63	9.88	10.99	11.25	16.8133	10.7067	-0.715427	2.66e-09	1.65e-07	down	TRIB1	3596	tribbles pseudokinase 1 [Source:HGNC Symbol;Acc:HGNC:16891]	COG0515(L:Replication, recombination and repair)	COG0515(non-SMC element 2, MMS21 homolog (S. cerevisiae))	K08814	TRIB1_2		PF00069.22(Pkinase:Protein kinase domain); PF07714.14(Pkinase_Tyr:Protein tyrosine kinase); PF14531.3(Kinase-like:Kinase-like)	GO:0032436(biological_process:positive regulation of proteasomal ubiquitin-dependent protein catabolic process); GO:0014912(biological_process:negative regulation of smooth muscle cell migration); GO:0043405(biological_process:regulation of MAP kinase activity); GO:0055106(molecular_function:ubiquitin-protein transferase regulator activity); GO:0005737(cellular_component:cytoplasm); GO:0007254(bi…	NP_079471.1(tribbles homolog 1 isoform 1 [Homo sapiens])	sp|Q96RU8|TRIB1_HUMAN(Tribbles homolog 1 OS=Homo sapiens OX=9606 GN=TRIB1 PE=1 SV=2)	10221
ENSG00000137834	1145	1037	984	709	697	713	9.81	8.92	7.55	5.81	5.57	5.54	8.76	5.64	-0.629075	2.69e-09	1.66e-07	down	SMAD6	5198	SMAD family member 6 [Source:HGNC Symbol;Acc:HGNC:6772]	ENOG410XQKU(K:Transcription)	ENOG410XQKU(SMAD family member)	K04677	SMAD6	map04350(TGF-beta signaling pathway)		GO:0072359(biological_process:circulatory system development); GO:0045444(biological_process:fat cell differentiation); GO:0005634(cellular_component:nucleus); GO:0048513(biological_process:animal organ development); GO:0070412(molecular_function:R-SMAD binding); GO:0070410(molecular_function:co-SMAD binding); GO:0070411(molecular_function:I-SMAD binding); GO:0010991(biological_process:negative r…	NP_005576.3(mothers against decapentaplegic homolog 6 [Homo sapiens])	sp|O43541|SMAD6_HUMAN(Mothers against decapentaplegic homolog 6 OS=Homo sapiens OX=9606 GN=SMAD6 PE=1 SV=2)	4091
ENSG00000102554	7991	7058	7255	6460	6096	6382	134.92	127.14	133.58	109.08	109.88	108.96	131.88	109.307	-0.286477	2.7e-09	1.66e-07	down	KLF5	3349	Kruppel like factor 5 [Source:HGNC Symbol;Acc:HGNC:6349]	COG5048(S:Function unknown)	COG5048(Zinc finger protein)	K09206	KLF5		PF00096.23(zf-C2H2:Zinc finger, C2H2 type); PF13465.3(zf-H2C2_2:Zinc-finger double domain); PF13894.3(zf-C2H2_4:C2H2-type zinc finger)	GO:0005794(cellular_component:Golgi apparatus); GO:0060576(biological_process:intestinal epithelial cell development); GO:0046872(molecular_function:metal ion binding); GO:0003676(molecular_function:nucleic acid binding); GO:0000122(biological_process:negative regulation of transcription from RNA polymerase II promoter); GO:0045600(biological_process:positive regulation of fat cell differentiatio…	NP_001721.2(Krueppel-like factor 5 isoform 1 [Homo sapiens])	sp|Q13887|KLF5_HUMAN(Krueppel-like factor 5 OS=Homo sapiens OX=9606 GN=KLF5 PE=1 SV=2)	688
ENSG00000070778	1344	1215	1290	919	861	898	16.37	14.2	15.75	9.51	11.95	8.69	15.44	10.05	-0.57475	2.73e-09	1.67e-07	down	AL162171.1	6443	protein tyrosine phosphatase, non-receptor type 21 [Source:NCBI gene;Acc:11099]	COG5599(T:Signal transduction mechanisms)	COG5599(protein tyrosine phosphatase)	K18025	PTPN14_21		PF00102.24(Y_phosphatase:Protein-tyrosine phosphatase); PF00373.15(FERM_M:FERM central domain); PF09380.7(FERM_C:FERM C-terminal PH-like domain); PF09379.7(FERM_N:FERM N-terminal domain)	GO:0005737(cellular_component:cytoplasm); GO:0005856(cellular_component:cytoskeleton); GO:0004725(molecular_function:protein tyrosine phosphatase activity); GO:0016791(molecular_function:phosphatase activity); GO:0004725(molecular_function:protein tyrosine phosphatase activity); GO:0006470(biological_process:protein dephosphorylation); GO:0005856(cellular_component:cytoskeleton); GO:0016311(biolo…	NP_008970.2(tyrosine-protein phosphatase non-receptor type 21 [Homo sapiens])	sp|Q16825|PTN21_HUMAN(Tyrosine-protein phosphatase non-receptor type 21 OS=Homo sapiens OX=9606 GN=PTPN21 PE=1 SV=2)	11099
ENSG00000263639	42	39	30	159	146	155	9.57	11.37	7.88	39.54	37.87	38.89	9.60667	38.7667	1.99769	2.82e-09	1.72e-07	up	MSMB	486	microseminoprotein beta [Source:HGNC Symbol;Acc:HGNC:7372]	ENOG410Y4MW(S:Function unknown)	ENOG410Y4MW(microseminoprotein, beta)				PF05825.8(PSP94:Beta-microseminoprotein (PSP-94))	GO:0005634(cellular_component:nucleus); GO:0005576(cellular_component:extracellular region); GO:0005515(molecular_function:protein binding); GO:0005576(cellular_component:extracellular region); GO:0003674(molecular_function:molecular_function); GO:0008150(biological_process:biological_process); GO:0005634(cellular_component:nucleus); GO:0005615(cellular_component:extracellular space); GO:0005615(…	NP_002434.1(beta-microseminoprotein isoform a precursor [Homo sapiens])	sp|P08118|MSMB_HUMAN(Beta-microseminoprotein OS=Homo sapiens OX=9606 GN=MSMB PE=1 SV=1)	4477
ENSG00000186480	1222	1076	1106	1668	1612	1814	29.19	25.8	28.23	38.34	40.68	44.54	27.74	41.1867	0.530704	2.84e-09	1.73e-07	up	INSIG1	2908	insulin induced gene 1 [Source:HGNC Symbol;Acc:HGNC:6083]	ENOG410XQ2M(U:Intracellular trafficking, secretion, and vesicular transport)	ENOG410XQ2M(insulin induced gene)				PF07281.9(INSIG:Insulin-induced protein (INSIG))	GO:0032937(cellular_component:SREBP-SCAP-Insig complex); GO:0005783(cellular_component:endoplasmic reticulum); GO:0031326(biological_process:regulation of cellular biosynthetic process); GO:0005789(cellular_component:endoplasmic reticulum membrane); GO:0044283(biological_process:small molecule biosynthetic process); GO:1901303(biological_process:negative regulation of cargo loading into COPII-coa…	NP_005533.2(insulin-induced gene 1 protein isoform 1 [Homo sapiens])	sp|O15503|INSI1_HUMAN(Insulin-induced gene 1 protein OS=Homo sapiens OX=9606 GN=INSIG1 PE=1 SV=3)	3638
ENSG00000091136	7582.74	6860.53	6777.51	9091.85	8530.65	8943.3	116.78	108.84	111.08	141.07	135.2	134.83	112.233	137.033	0.273441	2.92e-09	1.77e-07	up	LAMB1	5766	laminin subunit beta 1 [Source:HGNC Symbol;Acc:HGNC:6486]	ENOG410XPEG(U:Intracellular trafficking, secretion, and vesicular transport)	ENOG410XPEG(laminin beta)	K05636	LAMB1	map04151(PI3K-Akt signaling pathway); map04510(Focal adhesion); map04512(ECM-receptor interaction); map05145(Toxoplasmosis); map05146(Amoebiasis); map05165(Human papillomavirus infection); map05200(Pathways in cancer); map05222(Small cell lung cancer)	PF00053.21(Laminin_EGF:Laminin EGF domain); PF00055.14(Laminin_N:Laminin N-terminal (Domain VI))	GO:0005607(cellular_component:laminin-2 complex); GO:0005606(cellular_component:laminin-1 complex); GO:0030335(biological_process:positive regulation of cell migration); GO:0050679(biological_process:positive regulation of epithelial cell proliferation); GO:0021812(biological_process:neuronal-glial interaction involved in cerebral cortex radial glia guided migration); GO:0042476(biological_proces…	XP_016867690.1(laminin subunit beta-1 isoform X1 [Homo sapiens])	sp|P07942|LAMB1_HUMAN(Laminin subunit beta-1 OS=Homo sapiens OX=9606 GN=LAMB1 PE=1 SV=2)	3912
ENSG00000259956	2070.73	1801.83	1799.89	2637.27	2444.63	2579.02	16.47	15.65	15.7	21.43	21.21	21.21	15.94	21.2833	0.383393	3.07e-09	1.85e-07	up	RBM15B	6624	RNA binding motif protein 15B [Source:HGNC Symbol;Acc:HGNC:24303]	ENOG410XSAC(S:Function unknown)	ENOG410XSAC(Neurotrophic factor)	K13190	RBM15		PF00076.19(RRM_1:RNA recognition motif. (a.k.a. RRM, RBD, or RNP domain)); PF07744.10(SPOC:SPOC domain); PF08777.8(RRM_3:RNA binding motif)	GO:0000381(biological_process:regulation of alternative mRNA splicing, via spliceosome); GO:0003676(molecular_function:nucleic acid binding); GO:0005730(cellular_component:nucleolus); GO:0097159(molecular_function:organic cyclic compound binding); GO:0044822(molecular_function:poly(A) RNA binding); GO:0006913(biological_process:nucleocytoplasmic transport); GO:1901363(molecular_function:heterocyc…	NP_037418.3(putative RNA-binding protein 15B [Homo sapiens])	sp|Q8NDT2|RB15B_HUMAN(Putative RNA-binding protein 15B OS=Homo sapiens OX=9606 GN=RBM15B PE=1 SV=3)	29890
ENSG00000218336	2449	2118.99	2272	1722.09	1648	1605.4	19.54	17.2	19	14.06	15.56	14.29	18.58	14.6367	-0.509162	3.07e-09	1.85e-07	down	TENM3	10923	teneurin transmembrane protein 3 [Source:HGNC Symbol;Acc:HGNC:29944]	ENOG410XQQD(S:Function unknown)	ENOG410XQQD(Teneurin transmembrane protein)				PF06484.9(Ten_N:Teneurin Intracellular Region); PF15636.3(Tox-GHH:GHH signature containing HNH/Endo VII superfamily nuclease toxin); PF07974.10(EGF_2:EGF-like domain); PF05593.11(RHS_repeat:RHS Repeat)	GO:0046982(molecular_function:protein heterodimerization activity); GO:0016021(cellular_component:integral component of membrane); GO:0048593(biological_process:camera-type eye morphogenesis); GO:0016021(cellular_component:integral component of membrane); GO:0005515(molecular_function:protein binding); GO:0007165(biological_process:signal transduction); GO:0005887(cellular_component:integral comp…	NP_001073946.1(teneurin-3 [Homo sapiens])	sp|Q9P273|TEN3_HUMAN(Teneurin-3 OS=Homo sapiens OX=9606 GN=TENM3 PE=2 SV=3)	55714
ENSG00000102221	1438	1284	1236	981	880	921	16.05	15.82	15.05	11.14	10.71	10.58	15.64	10.81	-0.559021	3.09e-09	1.85e-07	down	JADE3	4947	jade family PHD finger 3 [Source:HGNC Symbol;Acc:HGNC:22982]	COG5141(S:Function unknown)	COG5141(phd finger)				PF13832.3(zf-HC5HC2H_2:PHD-zinc-finger like domain); PF13771.3(zf-HC5HC2H:PHD-like zinc-binding domain); PF13831.3(PHD_2:PHD-finger); PF00628.26(PHD:PHD-finger); PF10513.6(EPL1:Enhancer of polycomb-like)	GO:0000123(cellular_component:histone acetyltransferase complex); GO:0043966(biological_process:histone H3 acetylation); GO:0046872(molecular_function:metal ion binding); GO:0005515(molecular_function:protein binding); GO:0043981(biological_process:histone H4-K5 acetylation); GO:0043982(biological_process:histone H4-K8 acetylation); GO:0000123(cellular_component:histone acetyltransferase complex)…	NP_055550.1(protein Jade-3 [Homo sapiens])	sp|Q92613|JADE3_HUMAN(Protein Jade-3 OS=Homo sapiens OX=9606 GN=JADE3 PE=1 SV=1)	9767
ENSG00000116133	7618.97	6464.98	6566.98	8940.95	8388.99	9168.98	97.71	90.23	92.48	117.54	116.79	121.51	93.4733	118.613	0.310123	3.14e-09	1.87e-07	up	DHCR24	5311	24-dehydrocholesterol reductase [Source:HGNC Symbol;Acc:HGNC:2859]	COG0277(C:Energy production and conversion)	COG0277(FAD linked oxidase domain protein)	K09828	DHCR24, DWF1	map00100(Steroid biosynthesis)		GO:0008104(biological_process:protein localization); GO:0005783(cellular_component:endoplasmic reticulum); GO:0000246(molecular_function:delta24(24-1) sterol reductase activity); GO:0019899(molecular_function:enzyme binding); GO:0005789(cellular_component:endoplasmic reticulum membrane); GO:0061024(biological_process:membrane organization); GO:0033490(biological_process:cholesterol biosynthetic p…	XP_007976807.1(PREDICTED: delta(24)-sterol reductase [Chlorocebus sabaeus])	sp|Q15392|DHC24_HUMAN(Delta(24)-sterol reductase OS=Homo sapiens OX=9606 GN=DHCR24 PE=1 SV=2)	1718
ENSG00000174021	4250.64	3980.95	3963.82	3337.83	2851.84	3288.59	392.69	409.19	405.69	315.4	290.76	315.26	402.523	307.14	-0.41665	3.19e-09	1.9e-07	down	GNG5	920	G protein subunit gamma 5 [Source:HGNC Symbol;Acc:HGNC:4408]	ENOG41122JF(T:Signal transduction mechanisms)	ENOG41122JF(Guanine nucleotide-binding proteins (G proteins) are involved as a modulator or transducer in various transmembrane signaling systems. The beta and gamma chains are required for the GTPase activity, for replacement of GDP by GTP, and for G protein- effector interaction)	K04542	GNG5	map04014(Ras signaling pathway); map04062(Chemokine signaling pathway); map04151(PI3K-Akt signaling pathway); map04371(Apelin signaling pathway); map04713(Circadian entrainment); map04723(Retrograde endocannabinoid signaling); map04724(Glutamatergic synapse); map04725(Cholinergic synapse); map04726(Serotonergic synapse); map04727(GABAergic synapse); map04728(Dopaminergic synapse); map04926(Relaxi…	PF00631.19(G-gamma:GGL domain)	GO:0070062(cellular_component:extracellular exosome); GO:0072513(biological_process:positive regulation of secondary heart field cardioblast proliferation); GO:0071377(biological_process:cellular response to glucagon stimulus); GO:0005834(cellular_component:heterotrimeric G-protein complex); GO:0007186(biological_process:G-protein coupled receptor signaling pathway); GO:0003924(molecular_function…	XP_011837525.1(PREDICTED: guanine nucleotide-binding protein G(I)/G(S)/G(O) subunit gamma-5 [Mandrillus leucophaeus])	sp|P63219|GBG5_RAT(Guanine nucleotide-binding protein G(I)/G(S)/G(O) subunit gamma-5 OS=Rattus norvegicus OX=10116 GN=Gng5 PE=3 SV=1)	2787
ENSG00000133657	7167	6387	6469	5558.87	5201.68	5869	60.9	59.91	61.32	47.89	51.9	53.66	60.71	51.15	-0.319122	3.22e-09	1.91e-07	down	ATP13A3	8941	ATPase 13A3 [Source:HGNC Symbol;Acc:HGNC:24113]	ENOG410XRCA(U:Intracellular trafficking, secretion, and vesicular transport)	ENOG410XRCA(ATPase (type)	K14951	ATP13A3_4_5			GO:0098655(biological_process:cation transmembrane transport); GO:0043231(cellular_component:intracellular membrane-bounded organelle); GO:0006874(biological_process:cellular calcium ion homeostasis); GO:0016021(cellular_component:integral component of membrane); GO:0016887(molecular_function:ATPase activity); GO:0019829(molecular_function:cation-transporting ATPase activity); GO:0005887(cellular…	NP_078800.3(probable cation-transporting ATPase 13A3 [Homo sapiens])	sp|Q9H7F0|AT133_HUMAN(Probable cation-transporting ATPase 13A3 OS=Homo sapiens OX=9606 GN=ATP13A3 PE=1 SV=4)	79572
ENSG00000275832	1233.55	1251.97	1106.4	775.07	738.78	778.73	16.77	22.35	16.12	9.56	11.19	11.36	18.4133	10.7033	-0.699827	3.32e-09	1.96e-07	down	ARHGAP23	5911	Rho GTPase activating protein 23 [Source:HGNC Symbol;Acc:HGNC:29293]	ENOG410YY7B(T:Signal transduction mechanisms)	ENOG410YY7B(rho GTPase activating protein)	K20315	ARHGAP21_23		PF00620.24(RhoGAP:RhoGAP domain); PF15410.3(PH_9:Pleckstrin homology domain); PF00595.21(PDZ:PDZ domain (Also known as DHR or GLGF)); PF00169.26(PH:PH domain); PF13180.3(PDZ_2:PDZ domain)	GO:0051056(biological_process:regulation of small GTPase mediated signal transduction); GO:0043547(biological_process:positive regulation of GTPase activity); GO:0005829(cellular_component:cytosol); GO:0005096(molecular_function:GTPase activator activity); GO:0005515(molecular_function:protein binding); GO:0007165(biological_process:signal transduction); GO:0043547(biological_process:positive reg…	NP_001186346.1(rho GTPase-activating protein 23 [Homo sapiens])	sp|Q9P227|RHG23_HUMAN(Rho GTPase-activating protein 23 OS=Homo sapiens OX=9606 GN=ARHGAP23 PE=1 SV=2)	57636
ENSG00000272398	10066	8917.02	8942	8004	7617	8283.81	270.56	262.58	263.9	219.59	223.45	229.25	265.68	224.097	-0.274695	3.36e-09	1.98e-07	down	CD24	2513	CD24 molecule [Source:HGNC Symbol;Acc:HGNC:1645]	ENOG410YX7N(S:Function unknown); ENOG411219Y(S:Function unknown)	ENOG410YX7N(-); ENOG411219Y(-)	K06469	CD24	map04640(Hematopoietic cell lineage)	PF14984.3(CD24:CD24 protein)	GO:0044446(cellular_component:intracellular organelle part); GO:0098588(cellular_component:bounding membrane of organelle); GO:0007155(biological_process:cell adhesion); GO:0016020(cellular_component:membrane); GO:0016020(cellular_component:membrane); GO:0005886(cellular_component:plasma membrane); GO:0005515(molecular_function:protein binding); GO:0016055(biological_process:Wnt signaling pathway…	XP_001090225.3(PREDICTED: signal transducer CD24 isoform X1 [Macaca mulatta])	sp|Q8N2A0|CX062_HUMAN(Putative uncharacterized protein encoded by LINC00269 OS=Homo sapiens OX=9606 GN=LINC00269 PE=5 SV=1)	100133941
ENSG00000142556	2499	2229	2212	1774	1766	1824	33.46	32.77	32.44	23.99	25.48	25.47	32.89	24.98	-0.421561	3.41e-09	2e-07	down	ZNF614	4628	zinc finger protein 614 [Source:HGNC Symbol;Acc:HGNC:24722]	COG5048(S:Function unknown)	COG5048(Zinc finger protein)	K09228	KRAB		PF13465.3(zf-H2C2_2:Zinc-finger double domain); PF00096.23(zf-C2H2:Zinc finger, C2H2 type); PF13894.3(zf-C2H2_4:C2H2-type zinc finger); PF01352.24(KRAB:KRAB box); PF13912.3(zf-C2H2_6:C2H2-type zinc finger); PF09723.7(Zn-ribbon_8:Zinc ribbon domain)	GO:0005634(cellular_component:nucleus); GO:0003677(molecular_function:DNA binding); GO:0006355(biological_process:regulation of transcription, DNA-templated); GO:0005515(molecular_function:protein binding); GO:0006355(biological_process:regulation of transcription, DNA-templated); GO:0005622(cellular_component:intracellular); GO:0003676(molecular_function:nucleic acid binding); GO:0005634(cellula…	NP_079316.2(zinc finger protein 614 [Homo sapiens])	sp|Q8N883|ZN614_HUMAN(Zinc finger protein 614 OS=Homo sapiens OX=9606 GN=ZNF614 PE=1 SV=2)	80110
ENSG00000180398	3661.83	3318.96	3365.96	2799.56	2542.36	2925.69	55.51	54.07	55.44	44.63	42.13	46.38	55.0067	44.38	-0.375545	3.64e-09	2.13e-07	down	MCFD2	4210	multiple coagulation factor deficiency 2 [Source:HGNC Symbol;Acc:HGNC:18451]	ENOG41124J6(S:Function unknown)	ENOG41124J6(multiple coagulation factor deficiency 2)	K20364	MCFD2		PF13405.3(EF-hand_6:EF-hand domain); PF13499.3(EF-hand_7:EF-hand domain pair); PF00036.29(EF-hand_1:EF hand)	GO:0048208(biological_process:COPII vesicle coating); GO:0005509(molecular_function:calcium ion binding); GO:0015031(biological_process:protein transport); GO:0046872(molecular_function:metal ion binding); GO:0005783(cellular_component:endoplasmic reticulum); GO:0005794(cellular_component:Golgi apparatus); GO:0005515(molecular_function:protein binding); GO:0016192(biological_process:vesicle-media…	CAD38756.1(hypothetical protein, partial [Homo sapiens])	sp|Q5R8Z6|MCFD2_PONAB(Multiple coagulation factor deficiency protein 2 homolog OS=Pongo abelii OX=9601 GN=MCFD2 PE=2 SV=1)	90411
ENSG00000162772	860	793	835	565	476	531	26.98	27.59	29.06	20.82	16.65	17.16	27.8767	18.21	-0.715047	3.85e-09	2.24e-07	down	ATF3	2103	activating transcription factor 3 [Source:HGNC Symbol;Acc:HGNC:785]	ENOG4111CH5(K:Transcription)	ENOG4111CH5(Transcription factor)	K09032	ATF3, LRF1			GO:1990440(biological_process:positive regulation of transcription from RNA polymerase II promoter in response to endoplasmic reticulum stress); GO:0030968(biological_process:endoplasmic reticulum unfolded protein response); GO:0000122(biological_process:negative regulation of transcription from RNA polymerase II promoter); GO:0001078(molecular_function:transcriptional repressor activity, RNA pol…	XP_017203287.1(PREDICTED: cyclic AMP-dependent transcription factor ATF-3 isoform X1 [Oryctolagus cuniculus])	sp|P29596|ATF3_RAT(Cyclic AMP-dependent transcription factor ATF-3 OS=Rattus norvegicus OX=10116 GN=Atf3 PE=2 SV=1)	467
ENSG00000130396	1536	1388	1348	2017	2011	2065	20.07	22.01	20.07	24.98	31.21	28.46	20.7167	28.2167	0.462309	3.85e-09	2.24e-07	up	AFDN	7593	afadin, adherens junction formation factor [Source:HGNC Symbol;Acc:HGNC:7137]	ENOG410XR0S(T:Signal transduction mechanisms)	ENOG410XR0S(myeloid lymphoid or mixed-lineage leukemia (trithorax homolog, Drosophila))	K05702	AF6, MLLT4	map04014(Ras signaling pathway); map04015(Rap1 signaling pathway); map04024(cAMP signaling pathway); map04520(Adherens junction); map04530(Tight junction); map04670(Leukocyte transendothelial migration)	PF00788.20(RA:Ras association (RalGDS/AF-6) domain); PF01843.16(DIL:DIL domain); PF00595.21(PDZ:PDZ domain (Also known as DHR or GLGF)); PF00498.23(FHA:FHA domain)	GO:0005737(cellular_component:cytoplasm); GO:0008022(molecular_function:protein C-terminus binding); GO:0043547(biological_process:positive regulation of GTPase activity); GO:0034332(biological_process:adherens junction organization); GO:0005829(cellular_component:cytosol); GO:0017016(molecular_function:Ras GTPase binding); GO:0005654(cellular_component:nucleoplasm); GO:0007155(biological_process…	EAW47484.1(myeloid/lymphoid or mixed-lineage leukemia (trithorax homolog, Drosophila); translocated to, 4, isoform CRA_e [Homo sapiens])	sp|P55196|AFAD_HUMAN(Afadin OS=Homo sapiens OX=9606 GN=AFDN PE=1 SV=3)	4301
ENSG00000161011	10413.1	9546.02	9411.15	8399.86	7999.4	8701.09	263.92	262.59	257.1	219.8	210.71	234.84	261.203	221.783	-0.277858	3.96e-09	2.29e-07	down	SQSTM1	2840	sequestosome 1 [Source:HGNC Symbol;Acc:HGNC:11280]	ENOG410XYAV(S:Function unknown)	ENOG410XYAV(Sequestosome 1)	K14381	SQSTM1	map04137(Mitophagy - animal); map04217(Necroptosis); map04218(Cellular senescence); map04380(Osteoclast differentiation); map05418(Fluid shear stress and atherosclerosis)	PF16577.2(UBA_5:UBA domain); PF00569.14(ZZ:Zinc finger, ZZ type); PF00564.21(PB1:PB1 domain); PF03107.13(C1_2:C1 domain)	GO:0008104(biological_process:protein localization); GO:0005783(cellular_component:endoplasmic reticulum); GO:0005080(molecular_function:protein kinase C binding); GO:0030154(biological_process:cell differentiation); GO:0046578(biological_process:regulation of Ras protein signal transduction); GO:0016235(cellular_component:aggresome); GO:0098779(biological_process:mitophagy in response to mitocho…	NP_003891.1(sequestosome-1 isoform 1 [Homo sapiens])	sp|Q13501|SQSTM_HUMAN(Sequestosome-1 OS=Homo sapiens OX=9606 GN=SQSTM1 PE=1 SV=1)	8878
ENSG00000072310	3945.76	3422.43	3433.95	4721.56	4507.05	4995.71	82.29	80.77	82.99	114.34	115.87	114.61	82.0167	114.94	0.346891	4.04e-09	2.33e-07	up	SREBF1	4653	sterol regulatory element binding transcription factor 1 [Source:HGNC Symbol;Acc:HGNC:11289]	ENOG410XSVP(K:Transcription)	ENOG410XSVP(sterol regulatory element binding transcription factor)	K07197	SREBP1, SREBF1	map04152(AMPK signaling pathway); map04910(Insulin signaling pathway); map04931(Insulin resistance); map04932(Non-alcoholic fatty liver disease (NAFLD))	PF00010.23(HLH:Helix-loop-helix DNA-binding domain)	GO:0030324(biological_process:lung development); GO:0008286(biological_process:insulin receptor signaling pathway); GO:0005789(cellular_component:endoplasmic reticulum membrane); GO:0001077(molecular_function:transcriptional activator activity, RNA polymerase II core promoter proximal region sequence-specific binding); GO:0046676(biological_process:negative regulation of insulin secretion); GO:00…	BAD92846.1(sterol regulatory element binding transcription factor 1 isoform a variant, partial [Homo sapiens])	sp|P36956|SRBP1_HUMAN(Sterol regulatory element-binding protein 1 OS=Homo sapiens OX=9606 GN=SREBF1 PE=1 SV=2)	6720
ENSG00000257743	238	199	209	421	423	467	1.68	1.58	1.52	3.13	3.67	3.39	1.59333	3.39667	0.970926	4.14e-09	2.38e-07	up	MGAM2	7867	maltase-glucoamylase 2 (putative) [Source:HGNC Symbol;Acc:HGNC:28101]	COG1501(G:Carbohydrate transport and metabolism)	COG1501(hydrolase, family 31)	K12047	MGAM	map00052(Galactose metabolism); map00500(Starch and sucrose metabolism); map04973(Carbohydrate digestion and absorption)	PF01055.23(Glyco_hydro_31:Glycosyl hydrolases family 31); PF16863.2(NtCtMGAM_N:N-terminal barrel of NtMGAM and CtMGAM, maltase-glucoamylase); PF00088.15(Trefoil:Trefoil (P-type) domain); PF13802.3(Gal_mutarotas_2:Galactose mutarotase-like)	GO:0016021(cellular_component:integral component of membrane); GO:0005975(biological_process:carbohydrate metabolic process); GO:0004553(molecular_function:hydrolase activity, hydrolyzing O-glycosyl compounds); GO:0003824(molecular_function:catalytic activity); GO:0030246(molecular_function:carbohydrate binding); GO:0016020(cellular_component:membrane); GO:0016021(cellular_component:integral comp…	NP_001280555.1(putative maltase-glucoamylase-like protein FLJ16351 [Homo sapiens])	sp|Q2M2H8|MGAL_HUMAN(Probable maltase-glucoamylase 2 OS=Homo sapiens OX=9606 GN=MGAM2 PE=2 SV=3)	93432
ENSG00000140968	644	562	510	346	312	341	13.96	13.09	12.23	8.25	7.31	7.57	13.0933	7.71	-0.829823	4.22e-09	2.42e-07	down	IRF8	2668	interferon regulatory factor 8 [Source:HGNC Symbol;Acc:HGNC:5358]	ENOG410XNYR(K:Transcription)	ENOG410XNYR(interferon regulatory factor 8)	K10155	IRF8	map05133(Pertussis)	PF10401.6(IRF-3:Interferon-regulatory factor 3); PF00605.14(IRF:Interferon regulatory factor transcription factor); PF03166.11(MH2:MH2 domain)	GO:0060261(biological_process:positive regulation of transcription initiation from RNA polymerase II promoter); GO:0006355(biological_process:regulation of transcription, DNA-templated); GO:0005515(molecular_function:protein binding); GO:0003700(molecular_function:transcription factor activity, sequence-specific DNA binding); GO:0044212(molecular_function:transcription regulatory region DNA bindi…	XP_017716051.1(PREDICTED: interferon regulatory factor 8 [Rhinopithecus bieti])	sp|Q02556|IRF8_HUMAN(Interferon regulatory factor 8 OS=Homo sapiens OX=9606 GN=IRF8 PE=1 SV=2)	3394
ENSG00000137642	2954	2584	2658	2184	2048	2299	14.78	13.88	14.61	11.17	11.65	11.66	14.4233	11.4933	-0.378435	4.56e-09	2.58e-07	down	SORL1	10863	sortilin related receptor 1 [Source:HGNC Symbol;Acc:HGNC:11185]	ENOG410Y3W5(S:Function unknown)	ENOG410Y3W5(-)				PF00057.15(Ldl_recept_a:Low-density lipoprotein receptor domain class A); PF15902.2(Sortilin-Vps10:Sortilin, neurotensin receptor 3,); PF15901.2(Sortilin_C:Sortilin, neurotensin receptor 3, C-terminal); PF00041.18(fn3:Fibronectin type III domain); PF00058.14(Ldl_recept_b:Low-density lipoprotein receptor repeat class B); PF16656.2(Pur_ac_phosph_N:Purple acid Phosphatase, N-terminal domain)	GO:0006898(biological_process:receptor-mediated endocytosis); GO:0005783(cellular_component:endoplasmic reticulum); GO:0006869(biological_process:lipid transport); GO:0030306(molecular_function:ADP-ribosylation factor binding); GO:0014910(biological_process:regulation of smooth muscle cell migration); GO:0055037(cellular_component:recycling endosome); GO:0043407(biological_process:negative regula…	Q92673.2(RecName: Full=Sortilin-related receptor; AltName: Full=Low-density lipoprotein receptor relative with 11 ligand-binding repeats; Short=LDLR relative with 11 ligand-binding repeats; Short=LR11; AltName: Full=SorLA-1; AltName: Full=Sorting protein-related receptor containing LDLR class A repeats; Short=SorLA; Flags: Precursor)	sp|Q92673|SORL_HUMAN(Sortilin-related receptor OS=Homo sapiens OX=9606 GN=SORL1 PE=1 SV=2)	6653
ENSG00000008294	5065	4550	4535	4133	3717.95	3933	54.91	52.6	51.44	44.11	47.27	47.02	52.9833	46.1333	-0.314997	4.53e-09	2.59e-07	down	SPAG9	8276	sperm associated antigen 9 [Source:HGNC Symbol;Acc:HGNC:14524]	ENOG410XQ19(S:Function unknown)	ENOG410XQ19(mitogen-activated protein kinase 8 interacting protein 3)	K20317	SPAG9, JIP4		PF09744.6(Jnk-SapK_ap_N:JNK_SAPK-associated protein-1); PF16471.2(JIP_LZII:JNK-interacting protein leucine zipper II)	GO:0007257(biological_process:activation of JUN kinase activity); GO:0030335(biological_process:positive regulation of cell migration); GO:0019894(molecular_function:kinesin binding); GO:0048273(molecular_function:mitogen-activated protein kinase p38 binding); GO:0070062(cellular_component:extracellular exosome); GO:0030159(molecular_function:receptor signaling complex scaffold activity); GO:0008…	NP_001124000.1(C-Jun-amino-terminal kinase-interacting protein 4 isoform 1 [Homo sapiens])	sp|O60271|JIP4_HUMAN(C-Jun-amino-terminal kinase-interacting protein 4 OS=Homo sapiens OX=9606 GN=SPAG9 PE=1 SV=4)	9043
ENSG00000151332	3824	3694	3494	3028	2735	2956	157.55	169.78	155.92	126.53	122.78	128.19	161.083	125.833	-0.389123	4.56e-09	2.59e-07	down	MBIP	1809	MAP3K12 binding inhibitory protein 1 [Source:HGNC Symbol;Acc:HGNC:20427]	ENOG410Y0HB(S:Function unknown)	ENOG410Y0HB(MAP3K12 binding inhibitory protein 1)					GO:0005737(cellular_component:cytoplasm); GO:0043966(biological_process:histone H3 acetylation); GO:0005730(cellular_component:nucleolus); GO:0000173(biological_process:inactivation of MAPK activity involved in osmosensory signaling pathway); GO:0004860(molecular_function:protein kinase inhibitor activity); GO:0005671(cellular_component:Ada2/Gcn5/Ada3 transcription activator complex); GO:0005634(…	NP_057670.2(MAP3K12-binding inhibitory protein 1 isoform 1 [Homo sapiens])	sp|Q9NS73|MBIP1_HUMAN(MAP3K12-binding inhibitory protein 1 OS=Homo sapiens OX=9606 GN=MBIP PE=1 SV=2)	51562
ENSG00000164104	7115	6309	6578	5629	5443	5662	355.53	346.31	360.47	288.35	295.65	288.74	354.103	290.913	-0.307864	4.56e-09	2.59e-07	down	HMGB2	1889	high mobility group box 2 [Source:HGNC Symbol;Acc:HGNC:5000]	COG5648(B:Chromatin structure and dynamics)	COG5648(high mobility group)	K11295	HMGB2		PF09011.7(HMG_box_2:HMG-box domain); PF00505.16(HMG_box:HMG (high mobility group) box)	GO:1902042(biological_process:negative regulation of extrinsic apoptotic signaling pathway via death domain receptors); GO:0042056(molecular_function:chemoattractant activity); GO:0003677(molecular_function:DNA binding); GO:0005634(cellular_component:nucleus); GO:0003723(molecular_function:RNA binding); GO:0005634(cellular_component:nucleus); GO:0005737(cellular_component:cytoplasm); GO:0005737(c…	XP_012662433.1(high mobility group protein B2 isoform X1 [Otolemur garnettii])	sp|P40673|HMGB2_BOVIN(High mobility group protein B2 OS=Bos taurus OX=9913 GN=HMGB2 PE=1 SV=3)	3148
ENSG00000185483	227	177	189	408	393	435	2.42	1.97	2.02	4.18	4.25	4.4	2.13667	4.27667	1.01011	4.6e-09	2.59e-07	up	ROR1	5858	receptor tyrosine kinase like orphan receptor 1 [Source:HGNC Symbol;Acc:HGNC:10256]	COG0515(S:Function unknown); ENOG410YGKQ(S:Function unknown)	COG0515(nck-associated protein); ENOG410YGKQ(nck-associated protein)	K05122	ROR1, NTRKR1	map04310(Wnt signaling pathway)	PF07714.14(Pkinase_Tyr:Protein tyrosine kinase); PF00069.22(Pkinase:Protein kinase domain); PF00051.15(Kringle:Kringle domain); PF07679.13(I-set:Immunoglobulin I-set domain); PF13927.3(Ig_3:Immunoglobulin domain); PF01392.19(Fz:Fz domain); PF13895.3(Ig_2:Immunoglobulin domain); PF00047.22(ig:Immunoglobulin domain); PF07686.14(V-set:Immunoglobulin V-set domain)	GO:0005737(cellular_component:cytoplasm); GO:0043235(cellular_component:receptor complex); GO:0006468(biological_process:protein phosphorylation); GO:1904929(molecular_function:coreceptor activity involved in Wnt signaling pathway, planar cell polarity pathway); GO:0016021(cellular_component:integral component of membrane); GO:0018108(biological_process:peptidyl-tyrosine phosphorylation); GO:0060…	AAI28387.1(ROR1 protein, partial [Homo sapiens])	sp|Q01973|ROR1_HUMAN(Inactive tyrosine-protein kinase transmembrane receptor ROR1 OS=Homo sapiens OX=9606 GN=ROR1 PE=1 SV=2)	4919
ENSG00000143375	9190	8459	8120	7388	7036	7475	108.65	106.4	104.25	89.08	89.57	93.33	106.433	90.66	-0.285517	5.09e-09	2.86e-07	down	CGN	5101	cingulin [Source:HGNC Symbol;Acc:HGNC:17429]	ENOG410YEC7(Z:Cytoskeleton)	ENOG410YEC7(cingulin-like 1)	K06102	CGN	map04530(Tight junction)	PF01576.16(Myosin_tail_1:Myosin tail); PF11559.5(ADIP:Afadin- and alpha -actinin-Binding)	GO:0005923(cellular_component:bicellular tight junction); GO:0003779(molecular_function:actin binding); GO:0003774(molecular_function:motor activity); GO:0016459(cellular_component:myosin complex); GO:0003779(molecular_function:actin binding); GO:0005886(cellular_component:plasma membrane); GO:0030054(cellular_component:cell junction); GO:0030054(cellular_component:cell junction); GO:0005923(cell…	AAI50605.1(Cingulin [Homo sapiens])	sp|Q9P2M7|CING_HUMAN(Cingulin OS=Homo sapiens OX=9606 GN=CGN PE=1 SV=2)	57530
ENSG00000145675	3522	3223	3352	2767	2602	2648	27.77	27.76	30.87	23.84	21.92	23.12	28.8	22.96	-0.384133	5.11e-09	2.86e-07	down	PIK3R1	6975	phosphoinositide-3-kinase regulatory subunit 1 [Source:HGNC Symbol;Acc:HGNC:8979]	ENOG410XP6R(T:Signal transduction mechanisms)	ENOG410XP6R(Phosphoinositide-3-kinase, regulatory subunit)	K02649	PIK3R1_2_3	map01521(EGFR tyrosine kinase inhibitor resistance); map01522(Endocrine resistance); map01524(Platinum drug resistance); map04012(ErbB signaling pathway); map04014(Ras signaling pathway); map04015(Rap1 signaling pathway); map04024(cAMP signaling pathway); map04062(Chemokine signaling pathway); map04066(HIF-1 signaling pathway); map04068(FoxO signaling pathway); map04070(Phosphatidylinositol signa…	PF16454.2(PI3K_P85_iSH2:Phosphatidylinositol 3-kinase regulatory subunit P85 inter-SH2 domain); PF00017.21(SH2:SH2 domain); PF00620.24(RhoGAP:RhoGAP domain); PF00018.25(SH3_1:SH3 domain); PF07653.14(SH3_2:Variant SH3 domain); PF14604.3(SH3_9:Variant SH3 domain)	GO:0005168(molecular_function:neurotrophin TRKA receptor binding); GO:0005911(cellular_component:cell-cell junction); GO:0050852(biological_process:T cell receptor signaling pathway); GO:0050821(biological_process:protein stabilization); GO:0050900(biological_process:leukocyte migration); GO:0048009(biological_process:insulin-like growth factor receptor signaling pathway); GO:0007165(biological_p…	NP_852664.1(phosphatidylinositol 3-kinase regulatory subunit alpha isoform 1 [Homo sapiens])	sp|P27986|P85A_HUMAN(Phosphatidylinositol 3-kinase regulatory subunit alpha OS=Homo sapiens OX=9606 GN=PIK3R1 PE=1 SV=2)	5295
ENSG00000163362	8938.83	8233.89	8010	7434	6827	7399.91	135.55	137.15	130.76	118.12	118.34	119.57	134.487	118.677	-0.2688	5.18e-09	2.89e-07	down	INAVA	4298	innate immunity activator [Source:HGNC Symbol;Acc:HGNC:25599]	ENOG410XQFP(S:Function unknown)	ENOG410XQFP(domain) containing)				PF11819.5(DUF3338:Domain of unknown function (DUF3338))	GO:0045087(biological_process:innate immune response); GO:0005634(cellular_component:nucleus); GO:0005634(cellular_component:nucleus); GO:0005737(cellular_component:cytoplasm); GO:0005737(cellular_component:cytoplasm); GO:0005515(molecular_function:protein binding); GO:0002376(biological_process:immune system process); GO:0045087(biological_process:innate immune response); GO:0070431(biological_p…	NP_060735.3(innate immunity activator protein isoform 1 [Homo sapiens])	sp|Q3KP66|INAVA_HUMAN(Innate immunity activator protein OS=Homo sapiens OX=9606 GN=INAVA PE=1 SV=2)	55765
ENSG00000109654	1242	1134	1226	784	793	828	12	12.47	12.81	7.62	8.23	8.46	12.4267	8.10333	-0.634124	5.31e-09	2.96e-07	down	TRIM2	6755	tripartite motif containing 2 [Source:HGNC Symbol;Acc:HGNC:15974]	ENOG410XQSU(O:Posttranslational modification, protein turnover, chaperones)	ENOG410XQSU(tripartite motif containing 2)	K11997	TRIM2_3		PF01436.18(NHL:NHL repeat); PF17170.1(DUF5128:6-bladed beta-propeller); PF00630.16(Filamin:Filamin/ABP280 repeat); PF08450.9(SGL:SMP-30/Gluconolaconase/LRE-like region); PF00643.21(zf-B_box:B-box zinc finger); PF13445.3(zf-RING_UBOX:RING-type zinc-finger); PF00097.22(zf-C3HC4:Zinc finger, C3HC4 type (RING finger)); PF13923.3(zf-C3HC4_2:Zinc finger, C3HC4 type (RING finger)); PF13920.3(zf-C3HC4_3:…	GO:0005737(cellular_component:cytoplasm); GO:0016874(molecular_function:ligase activity); GO:0005622(cellular_component:intracellular); GO:0016567(biological_process:protein ubiquitination); GO:0043523(biological_process:regulation of neuron apoptotic process); GO:0008270(molecular_function:zinc ion binding); GO:0005622(cellular_component:intracellular); GO:0005515(molecular_function:protein bind…	NP_056086.2(tripartite motif-containing protein 2 isoform 1 [Homo sapiens])	sp|Q9C040|TRIM2_HUMAN(Tripartite motif-containing protein 2 OS=Homo sapiens OX=9606 GN=TRIM2 PE=1 SV=1)	23321
ENSG00000242247	883	826	811	1388	1179	1404	22.17	21.76	21.2	34.74	30.38	34.64	21.71	33.2533	0.603098	5.37e-09	2.98e-07	up	ARFGAP3	2728	ADP ribosylation factor GTPase activating protein 3 [Source:HGNC Symbol;Acc:HGNC:661]	COG5347(S:Function unknown)	COG5347(ADAM metallopeptidase with thrombospondin type 1, motif)	K12493	ARFGAP2_3	map04144(Endocytosis)	PF01412.15(ArfGap:Putative GTPase activating protein for Arf)	GO:0008565(molecular_function:protein transporter activity); GO:0005794(cellular_component:Golgi apparatus); GO:0006890(biological_process:retrograde vesicle-mediated transport, Golgi to ER); GO:0006888(biological_process:ER to Golgi vesicle-mediated transport); GO:0043547(biological_process:positive regulation of GTPase activity); GO:0009306(biological_process:protein secretion); GO:0005829(cell…	NP_055385.3(ADP-ribosylation factor GTPase-activating protein 3 isoform 1 [Homo sapiens])	sp|Q9NP61|ARFG3_HUMAN(ADP-ribosylation factor GTPase-activating protein 3 OS=Homo sapiens OX=9606 GN=ARFGAP3 PE=1 SV=1)	26286
ENSG00000163513	946	893	812	1426	1259	1405	11.92	12.09	11.24	18.1	17.27	18.36	11.75	17.91	0.573838	5.43e-09	3e-07	up	TGFBR2	4621	transforming growth factor beta receptor 2 [Source:HGNC Symbol;Acc:HGNC:11773]	ENOG410XS2Z(S:Function unknown)	ENOG410XS2Z(-)	K04388	TGFBR2	map04010(MAPK signaling pathway); map04060(Cytokine-cytokine receptor interaction); map04068(FoxO signaling pathway); map04144(Endocytosis); map04218(Cellular senescence); map04350(TGF-beta signaling pathway); map04380(Osteoclast differentiation); map04390(Hippo signaling pathway); map04520(Adherens junction); map04659(Th17 cell differentiation); map04926(Relaxin signaling pathway); map04933(AGE-…	PF08917.7(ecTbetaR2:Transforming growth factor beta receptor 2 ectodomain); PF07714.14(Pkinase_Tyr:Protein tyrosine kinase); PF00069.22(Pkinase:Protein kinase domain)	GO:0018107(biological_process:peptidyl-threonine phosphorylation); GO:0006898(biological_process:receptor-mediated endocytosis); GO:0048565(biological_process:digestive tract development); GO:0060434(biological_process:bronchus morphogenesis); GO:0009897(cellular_component:external side of plasma membrane); GO:0010634(biological_process:positive regulation of epithelial cell migration); GO:003015…	NP_003233.4(TGF-beta receptor type-2 isoform B precursor [Homo sapiens])	sp|P37173|TGFR2_HUMAN(TGF-beta receptor type-2 OS=Homo sapiens OX=9606 GN=TGFBR2 PE=1 SV=2)	7048
ENSG00000120162	920.55	829.61	798.13	601.59	532.21	556.21	7.48	7.37	7.2	5	4.72	4.67	7.35	4.79667	-0.643107	5.47e-09	3.02e-07	down	MOB3B	6487	MOB kinase activator 3B [Source:HGNC Symbol;Acc:HGNC:23825]	ENOG410XSM4(T:Signal transduction mechanisms)	ENOG410XSM4(MOB kinase activator)				PF03637.14(Mob1_phocein:Mob1/phocein family)	GO:0046872(molecular_function:metal ion binding); GO:0046872(molecular_function:metal ion binding); GO:0005515(molecular_function:protein binding); GO:0035330(biological_process:regulation of hippo signaling); GO:0005515(molecular_function:protein binding)	XP_020743406.1(MOB kinase activator 3B isoform X2 [Odocoileus virginianus texanus])	sp|Q86TA1|MOB3B_HUMAN(MOB kinase activator 3B OS=Homo sapiens OX=9606 GN=MOB3B PE=1 SV=2)	79817
ENSG00000106211	3119	2803	2702	3802	3562	3819	303.7	303.08	291.65	378.63	381.65	384.27	299.477	381.517	0.324417	5.56e-09	3.05e-07	up	HSPB1	1455	heat shock protein family B (small) member 1 [Source:HGNC Symbol;Acc:HGNC:5246]	ENOG410YERS(O:Posttranslational modification, protein turnover, chaperones)	ENOG410YERS(Heat shock protein)	K04455	HSPB1	map04010(MAPK signaling pathway); map04370(VEGF signaling pathway); map05146(Amoebiasis)	PF00011.18(HSP20:Hsp20/alpha crystallin family)	GO:0005080(molecular_function:protein kinase C binding); GO:0071901(biological_process:negative regulation of protein serine/threonine kinase activity); GO:0005925(cellular_component:focal adhesion); GO:0030018(cellular_component:Z disc); GO:0006986(biological_process:response to unfolded protein); GO:0005615(cellular_component:extracellular space); GO:0043488(biological_process:regulation of mRN…	PNI88567.1(LOW QUALITY PROTEIN: HSPB1 isoform 3 [Pan troglodytes])	sp|P04792|HSPB1_HUMAN(Heat shock protein beta-1 OS=Homo sapiens OX=9606 GN=HSPB1 PE=1 SV=2)	3315
ENSG00000127483	4188	3874	3918	3310	3156	3414	126.63	130.5	128.98	110.08	104.9	116.54	128.703	110.507	-0.329666	5.8e-09	3.18e-07	down	HP1BP3	4822	heterochromatin protein 1 binding protein 3 [Source:HGNC Symbol;Acc:HGNC:24973]	ENOG4112541(B:Chromatin structure and dynamics)	ENOG4112541(Histone cluster 1)				PF00538.16(Linker_histone:linker histone H1 and H5 family)	GO:0042127(biological_process:regulation of cell proliferation); GO:0070828(biological_process:heterochromatin organization); GO:0005515(molecular_function:protein binding); GO:0006334(biological_process:nucleosome assembly); GO:0003677(molecular_function:DNA binding); GO:0071456(biological_process:cellular response to hypoxia); GO:0031491(molecular_function:nucleosome binding); GO:0006355(biolog…	NP_057371.2(heterochromatin protein 1-binding protein 3 [Homo sapiens])	sp|Q5SSJ5|HP1B3_HUMAN(Heterochromatin protein 1-binding protein 3 OS=Homo sapiens OX=9606 GN=HP1BP3 PE=1 SV=1)	50809
ENSG00000165685	330	298	256	127	128	115	10.33	9.99	9.02	4.42	4.46	3.92	9.78	4.26667	-1.30371	5.86e-09	3.2e-07	down	TMEM52B	2731	transmembrane protein 52B [Source:HGNC Symbol;Acc:HGNC:26438]	ENOG410YQ2H(S:Function unknown)	ENOG410YQ2H(Transmembrane protein 52B)				PF14979.3(TMEM52:Transmembrane 52)	GO:0016021(cellular_component:integral component of membrane); GO:0016020(cellular_component:membrane); GO:0016020(cellular_component:membrane); GO:0016021(cellular_component:integral component of membrane); GO:0070062(cellular_component:extracellular exosome); GO:0003674(molecular_function:molecular_function); GO:0008150(biological_process:biological_process); GO:0070062(cellular_component:extra…	NP_694567.1(transmembrane protein 52B isoform 1 [Homo sapiens])	sp|Q4KMG9|TM52B_HUMAN(Transmembrane protein 52B OS=Homo sapiens OX=9606 GN=TMEM52B PE=2 SV=1)	120939
ENSG00000141574	1930	1542	1601	2456	2311	2525	89.56	88.19	76.45	121.49	119.64	134.66	84.7333	125.263	0.47452	6.1e-09	3.32e-07	up	SECTM1	2235	secreted and transmembrane 1 [Source:HGNC Symbol;Acc:HGNC:10707]	ENOG411174Z(O:Posttranslational modification, protein turnover, chaperones)	ENOG411174Z(Secreted and transmembrane 1)				PF02480.13(Herpes_gE:Alphaherpesvirus glycoprotein E)	GO:0005794(cellular_component:Golgi apparatus); GO:0005125(molecular_function:cytokine activity); GO:0005615(cellular_component:extracellular space); GO:0007498(biological_process:mesoderm development); GO:0070062(cellular_component:extracellular exosome); GO:0016021(cellular_component:integral component of membrane); GO:0006955(biological_process:immune response); GO:0005125(molecular_function:c…	XP_012358039.1(PREDICTED: LOW QUALITY PROTEIN: secreted and transmembrane protein 1 [Nomascus leucogenys])	sp|Q8WVN6|SCTM1_HUMAN(Secreted and transmembrane protein 1 OS=Homo sapiens OX=9606 GN=SECTM1 PE=1 SV=2)	6398
ENSG00000114019	2186	2026	1874	1442	1475	1508	27.92	29.3	26.06	18.38	21.05	19.43	27.76	19.62	-0.509643	6.28e-09	3.4e-07	down	AMOTL2	4521	angiomotin like 2 [Source:HGNC Symbol;Acc:HGNC:17812]	ENOG410ZEXZ(Z:Cytoskeleton)	ENOG410ZEXZ(Angiomotin like 2)	K06104	AMOTL	map04530(Tight junction)	PF12240.5(Angiomotin_C:Angiomotin C terminal)	GO:0005829(cellular_component:cytosol); GO:0016324(cellular_component:apical plasma membrane); GO:0055037(cellular_component:recycling endosome); GO:0016055(biological_process:Wnt signaling pathway); GO:0005515(molecular_function:protein binding); GO:0016055(biological_process:Wnt signaling pathway); GO:0005768(cellular_component:endosome); GO:0030334(biological_process:regulation of cell migrati…	XP_008511146.1(PREDICTED: angiomotin-like protein 2, partial [Equus przewalskii])	sp|Q9Y2J4|AMOL2_HUMAN(Angiomotin-like protein 2 OS=Homo sapiens OX=9606 GN=AMOTL2 PE=1 SV=3)	51421
ENSG00000151413	202.99	214	222	482.01	422.02	449.02	4.44	4.52	4.97	9.74	8.68	8.73	4.64333	9.05	1.02788	6.27e-09	3.4e-07	up	NUBPL	5032	nucleotide binding protein like [Source:HGNC Symbol;Acc:HGNC:20278]	COG0489(D:Cell cycle control, cell division, chromosome partitioning); ENOG410YYVQ(S:Function unknown)	COG0489(ATP-binding protein); ENOG410YYVQ(-)	K03593	mrp, NUBPL			GO:0070584(biological_process:mitochondrion morphogenesis); GO:0051539(molecular_function:4 iron, 4 sulfur cluster binding); GO:0032981(biological_process:mitochondrial respiratory chain complex I assembly); GO:0005739(cellular_component:mitochondrion); GO:0005759(cellular_component:mitochondrial matrix); GO:0046872(molecular_function:metal ion binding); GO:0005524(molecular_function:ATP binding)	XP_019839453.1(PREDICTED: iron-sulfur protein NUBPL [Bos indicus])	sp|Q8TB37|NUBPL_HUMAN(Iron-sulfur protein NUBPL OS=Homo sapiens OX=9606 GN=NUBPL PE=1 SV=3)	80224
ENSG00000100558	3486	3163	3348	2660	2385	2757	174.79	152.04	175.57	127.64	123.09	132.42	167.467	127.717	-0.410179	6.41e-09	3.45e-07	down	PLEK2	1513	pleckstrin 2 [Source:HGNC Symbol;Acc:HGNC:19238]	ENOG410ZHY3(U:Intracellular trafficking, secretion, and vesicular transport)	ENOG410ZHY3(Pleckstrin 2)	K19993	PLEK		PF00169.26(PH:PH domain); PF00610.18(DEP:Domain found in Dishevelled, Egl-10, and Pleckstrin (DEP)); PF15413.3(PH_11:Pleckstrin homology domain); PF15410.3(PH_9:Pleckstrin homology domain)	GO:0005737(cellular_component:cytoplasm); GO:0005856(cellular_component:cytoskeleton); GO:0031258(cellular_component:lamellipodium membrane); GO:0030036(biological_process:actin cytoskeleton organization); GO:0005622(cellular_component:intracellular); GO:0035556(biological_process:intracellular signal transduction); GO:0005737(cellular_component:cytoplasm); GO:0016020(cellular_component:membrane)…	NP_057529.1(pleckstrin-2 [Homo sapiens])	sp|Q9NYT0|PLEK2_HUMAN(Pleckstrin-2 OS=Homo sapiens OX=9606 GN=PLEK2 PE=1 SV=1)	26499
ENSG00000186767	1090	896	1002	661	641	673	14.31	12.86	14.43	8.86	9.18	9.14	13.8667	9.06	-0.646978	6.46e-09	3.47e-07	down	SPIN4	4117	spindlin family member 4 [Source:HGNC Symbol;Acc:HGNC:27040]	ENOG41113VC(U:Intracellular trafficking, secretion, and vesicular transport)	ENOG41113VC(Spindlin family, member 4)				PF02513.14(Spin-Ssty:Spin/Ssty Family)	GO:0007276(biological_process:gamete generation); GO:0005515(molecular_function:protein binding); GO:0005829(cellular_component:cytosol); GO:0005654(cellular_component:nucleoplasm); GO:0035064(molecular_function:methylated histone binding); GO:0035064(molecular_function:methylated histone binding); GO:0007276(biological_process:gamete generation)	EAX05423.1(hCG1639823 [Homo sapiens])	sp|Q56A73|SPIN4_HUMAN(Spindlin-4 OS=Homo sapiens OX=9606 GN=SPIN4 PE=1 SV=1)	139886
ENSG00000206075	2769	2439	2622	2066	1969	2120	60.6	59.13	62.78	46.05	47.04	48.38	60.8367	47.1567	-0.398344	6.49e-09	3.48e-07	down	SERPINB5	2586	serpin family B member 5 [Source:HGNC Symbol;Acc:HGNC:8949]	COG4826(O:Posttranslational modification, protein turnover, chaperones)	COG4826(serine-type endopeptidase inhibitor activity)	K10139	SERPINB5	map04115(p53 signaling pathway); map05206(MicroRNAs in cancer)	PF00079.17(Serpin:Serpin (serine protease inhibitor))	GO:0005615(cellular_component:extracellular space); GO:0004867(molecular_function:serine-type endopeptidase inhibitor activity); GO:0005737(cellular_component:cytoplasm); GO:0010951(biological_process:negative regulation of endopeptidase activity); GO:0005515(molecular_function:protein binding); GO:0005576(cellular_component:extracellular region); GO:0002009(biological_process:morphogenesis of an…	NP_002630.2(serpin B5 [Homo sapiens])	sp|P36952|SPB5_HUMAN(Serpin B5 OS=Homo sapiens OX=9606 GN=SERPINB5 PE=1 SV=2)	5268
ENSG00000111897	1355	1143	1219	1861	1749	1771	23.96	22.12	23.66	33.6	33.76	32.38	23.2467	33.2467	0.483923	6.65e-09	3.55e-07	up	SERINC1	3125	serine incorporator 1 [Source:HGNC Symbol;Acc:HGNC:13464]	ENOG410XP7K(K:Transcription)	ENOG410XP7K(Transcription factor)				PF03348.12(Serinc:Serine incorporator (Serinc))	GO:0070062(cellular_component:extracellular exosome); GO:0016020(cellular_component:membrane); GO:0006665(biological_process:sphingolipid metabolic process); GO:0005789(cellular_component:endoplasmic reticulum membrane); GO:0006658(biological_process:phosphatidylserine metabolic process); GO:0016021(cellular_component:integral component of membrane); GO:0005783(cellular_component:endoplasmic reti…	XP_003404291.2(serine incorporator 1 isoform X1 [Loxodonta africana])	sp|Q9NRX5|SERC1_HUMAN(Serine incorporator 1 OS=Homo sapiens OX=9606 GN=SERINC1 PE=1 SV=1)	57515
ENSG00000116128	429	349	360	697	598	712	3.85	3.39	3.53	6.3	5.78	6.5	3.59	6.19333	0.767642	6.96e-09	3.71e-07	up	BCL9	6189	BCL9, transcription coactivator [Source:HGNC Symbol;Acc:HGNC:1008]	ENOG410XRMX(K:Transcription)	ENOG410XRMX(B-cell CLL lymphoma)				PF11502.5(BCL9:B-cell lymphoma 9 protein)	GO:0005794(cellular_component:Golgi apparatus); GO:0014908(biological_process:myotube differentiation involved in skeletal muscle regeneration); GO:0060070(biological_process:canonical Wnt signaling pathway); GO:0005801(cellular_component:cis-Golgi network); GO:0003713(molecular_function:transcription coactivator activity); GO:0008013(molecular_function:beta-catenin binding); GO:0060070(biologica…	AAI16452.1(B-cell CLL/lymphoma 9 [Homo sapiens])	sp|O00512|BCL9_HUMAN(B-cell CLL/lymphoma 9 protein OS=Homo sapiens OX=9606 GN=BCL9 PE=1 SV=4)	607
ENSG00000272886	3323	2977	3222	2450	2412.95	2506	31.2	29.43	33.24	23.48	24.2	24.24	31.29	23.9733	-0.420911	7.01e-09	3.71e-07	down	DCP1A	5926	decapping mRNA 1A [Source:HGNC Symbol;Acc:HGNC:18714]	ENOG410XRY6(G:Carbohydrate transport and metabolism)	ENOG410XRY6(Transketolase)	K12610	DCP1A	map03018(RNA degradation)	PF06058.10(DCP1:Dcp1-like decapping family); PF16741.2(mRNA_decap_C:mRNA-decapping enzyme C-terminus)	GO:0031087(biological_process:deadenylation-independent decapping of nuclear-transcribed mRNA); GO:0043085(biological_process:positive regulation of catalytic activity); GO:0000290(biological_process:deadenylation-dependent decapping of nuclear-transcribed mRNA); GO:0043231(cellular_component:intracellular membrane-bounded organelle); GO:0043488(biological_process:regulation of mRNA stability); G…	NP_060873.4(mRNA-decapping enzyme 1A isoform a [Homo sapiens])	sp|Q9NPI6|DCP1A_HUMAN(mRNA-decapping enzyme 1A OS=Homo sapiens OX=9606 GN=DCP1A PE=1 SV=2)	55802
ENSG00000072042	2617	2539	2556.65	3553	3357	3617.11	63.77	65.35	65.89	84.95	89.81	90.84	65.0033	88.5333	0.396275	7.04e-09	3.71e-07	up	RDH11	4035	retinol dehydrogenase 11 [Source:HGNC Symbol;Acc:HGNC:17964]	COG1028(S:Function unknown)	COG1028(Dehydrogenase reductase)	K11152	RDH11	map00830(Retinol metabolism)			BAD92460.1(androgen-regulated short-chain dehydrogenase/reductase 1 variant, partial [Homo sapiens])	sp|Q8TC12|RDH11_HUMAN(Retinol dehydrogenase 11 OS=Homo sapiens OX=9606 GN=RDH11 PE=1 SV=2)	51109
ENSG00000114861	942.77	849.71	910.89	1375.15	1281	1380.23	17.39	18.71	17.92	26.12	24.74	22.95	18.0067	24.6033	0.526611	7.01e-09	3.72e-07	up	FOXP1	8994	forkhead box P1 [Source:HGNC Symbol;Acc:HGNC:3823]	COG5025(B:Chromatin structure and dynamics)	COG5025(high mobility group)	K09409	FOXP		PF16159.2(FOXP-CC:FOXP coiled-coil domain); PF00250.15(Forkhead:Forkhead domain)	GO:0006355(biological_process:regulation of transcription, DNA-templated); GO:0003700(molecular_function:transcription factor activity, sequence-specific DNA binding); GO:0043565(molecular_function:sequence-specific DNA binding); GO:0010629(biological_process:negative regulation of gene expression); GO:0050861(biological_process:positive regulation of B cell receptor signaling pathway); GO:000697…	XP_014649215.1(PREDICTED: forkhead box protein P1 isoform X4 [Ceratotherium simum simum])	sp|Q9H334|FOXP1_HUMAN(Forkhead box protein P1 OS=Homo sapiens OX=9606 GN=FOXP1 PE=1 SV=1)	27086
ENSG00000141526	5301.04	4751.2	4657.93	6325.27	6030.21	6236.09	204.64	200.55	194	247.2	261.3	250.01	199.73	252.837	0.287766	7.17e-09	3.77e-07	up	SLC16A3	4830	solute carrier family 16 member 3 [Source:HGNC Symbol;Acc:HGNC:10924]	ENOG4111A50(U:Intracellular trafficking, secretion, and vesicular transport); COG0477(G:Carbohydrate transport and metabolism)	ENOG4111A50(solute carrier family 16, member); COG0477(major facilitator Superfamily)	K08180	SLC16A3	map05230(Central carbon metabolism in cancer)	PF07690.13(MFS_1:Major Facilitator Superfamily)	GO:0015293(molecular_function:symporter activity); GO:0015129(molecular_function:lactate transmembrane transporter activity); GO:0035873(biological_process:lactate transmembrane transport); GO:0044822(molecular_function:poly(A) RNA binding); GO:0031965(cellular_component:nuclear membrane); GO:0050900(biological_process:leukocyte migration); GO:0035879(biological_process:plasma membrane lactate tr…	XP_018881949.1(PREDICTED: monocarboxylate transporter 4 isoform X1 [Gorilla gorilla gorilla])	sp|O15427|MOT4_HUMAN(Monocarboxylate transporter 4 OS=Homo sapiens OX=9606 GN=SLC16A3 PE=1 SV=1)	9123
ENSG00000180611	2551	2253	2279	1871	1843	1858	46.1	44.56	45.21	34.53	36.36	34.72	45.29	35.2033	-0.395995	7.25e-09	3.8e-07	down	MB21D2	3063	Mab-21 domain containing 2 [Source:HGNC Symbol;Acc:HGNC:30438]	ENOG410XNRJ(T:Signal transduction mechanisms)	ENOG410XNRJ(fibroblast growth factor receptor signaling pathway)				PF03281.11(Mab-21:Mab-21 protein)	GO:0032403(molecular_function:protein complex binding); GO:0045296(molecular_function:cadherin binding); GO:0044877(molecular_function:macromolecular complex binding)	XP_021083798.1(protein MB21D2 [Mesocricetus auratus])	sp|Q8IYB1|M21D2_HUMAN(Protein MB21D2 OS=Homo sapiens OX=9606 GN=MB21D2 PE=1 SV=3)	151963
ENSG00000084090	5537.4	4803.93	4912.95	4459.04	3944.37	4197	92.73	92.27	91.34	78.59	73.31	73.53	92.1133	75.1433	-0.326355	7.36e-09	3.85e-07	down	STARD7	3368	StAR related lipid transfer domain containing 7 [Source:HGNC Symbol;Acc:HGNC:18063]	ENOG4111HC0(T:Signal transduction mechanisms)	ENOG4111HC0(dual specificity phosphatase)				PF01852.16(START:START domain)	GO:0008289(molecular_function:lipid binding); GO:0005739(cellular_component:mitochondrion); GO:0005741(cellular_component:mitochondrial outer membrane); GO:0005548(molecular_function:phospholipid transporter activity); GO:0006656(biological_process:phosphatidylcholine biosynthetic process); GO:0015914(biological_process:phospholipid transport); GO:1903955(biological_process:positive regulation of…	NP_064536.2(stAR-related lipid transfer protein 7, mitochondrial precursor [Homo sapiens])	sp|Q9NQZ5|STAR7_HUMAN(StAR-related lipid transfer protein 7, mitochondrial OS=Homo sapiens OX=9606 GN=STARD7 PE=1 SV=2)	56910
ENSG00000138759	2444	2097	2189	1853	1685	1784	13.36	12.3	12.56	10.66	10.18	9.96	12.74	10.2667	-0.389013	7.46e-09	3.89e-07	down	FRAS1	15871	Fraser extracellular matrix complex subunit 1 [Source:HGNC Symbol;Acc:HGNC:19185]	ENOG410XQ7P(U:Intracellular trafficking, secretion, and vesicular transport); COG1404(U:Intracellular trafficking, secretion, and vesicular transport)	ENOG410XQ7P(Fraser syndrome 1); COG1404(Fraser syndrome 1)				PF16184.2(Cadherin_3:Cadherin-like); PF03160.11(Calx-beta:Calx-beta domain); PF00093.15(VWC:von Willebrand factor type C domain); PF15913.2(Furin-like_2:Furin-like repeat, cysteine-rich); PF14843.3(GF_recep_IV:Growth factor receptor domain IV); PF00757.17(Furin-like:Furin-like cysteine rich region)	GO:0003338(biological_process:metanephros morphogenesis); GO:0030326(biological_process:embryonic limb morphogenesis); GO:0002009(biological_process:morphogenesis of an epithelium); GO:0016021(cellular_component:integral component of membrane); GO:0060021(biological_process:palate development); GO:0061618(cellular_component:sublamina densa); GO:0005886(cellular_component:plasma membrane); GO:0015…	NP_079350.5(extracellular matrix protein FRAS1 isoform 1 precursor [Homo sapiens])	sp|Q86XX4|FRAS1_HUMAN(Extracellular matrix protein FRAS1 OS=Homo sapiens OX=9606 GN=FRAS1 PE=1 SV=2)	80144
ENSG00000055955	21.71	26.21	17.4	125.8	102.17	125.16	0.94	1.5	0.69	4.55	4.83	5.45	1.04333	4.94333	2.37374	7.6e-09	3.95e-07	up	ITIH4	3336	inter-alpha-trypsin inhibitor heavy chain family member 4 [Source:HGNC Symbol;Acc:HGNC:6169]	COG2304(S:Function unknown)	COG2304(von Willebrand factor, type A)				PF08487.7(VIT:Vault protein inter-alpha-trypsin domain); PF00092.25(VWA:von Willebrand factor type A domain); PF13768.3(VWA_3:von Willebrand factor type A domain); PF13519.3(VWA_2:von Willebrand factor type A domain); PF06668.9(ITI_HC_C:Inter-alpha-trypsin inhibitor heavy chain C-terminus); PF10138.6(vWA-TerF-like:vWA found in TerF C terminus)	GO:0030212(biological_process:hyaluronan metabolic process); GO:0070062(cellular_component:extracellular exosome); GO:0002576(biological_process:platelet degranulation); GO:0005886(cellular_component:plasma membrane); GO:0004867(molecular_function:serine-type endopeptidase inhibitor activity); GO:0030212(biological_process:hyaluronan metabolic process); GO:0010951(biological_process:negative regu…	NP_002209.2(inter-alpha-trypsin inhibitor heavy chain H4 isoform 1 precursor [Homo sapiens])	sp|Q14624|ITIH4_HUMAN(Inter-alpha-trypsin inhibitor heavy chain H4 OS=Homo sapiens OX=9606 GN=ITIH4 PE=1 SV=4)	3700
ENSG00000004139	2044.2	1737.21	1772.36	1487.68	1313.77	1387.16	24.4	19.76	21.27	16.84	18.75	17.07	21.81	17.5533	-0.457063	7.8e-09	4.04e-07	down	SARM1	10277	sterile alpha and TIR motif containing 1 [Source:HGNC Symbol;Acc:HGNC:17074]	ENOG410XQ4A(S:Function unknown)	ENOG410XQ4A(Sterile alpha and TIR motif containing 1)				PF07647.14(SAM_2:SAM domain (Sterile alpha motif)); PF00536.27(SAM_1:SAM domain (Sterile alpha motif)); PF13676.3(TIR_2:TIR domain)	GO:0034128(biological_process:negative regulation of MyD88-independent toll-like receptor signaling pathway); GO:0042981(biological_process:regulation of apoptotic process); GO:0005829(cellular_component:cytosol); GO:0007165(biological_process:signal transduction); GO:0030425(cellular_component:dendrite); GO:0009749(biological_process:response to glucose); GO:0005515(molecular_function:protein bi…	XP_008008963.1(PREDICTED: sterile alpha and TIR motif-containing protein 1 [Chlorocebus sabaeus])	sp|Q6SZW1|SARM1_HUMAN(Sterile alpha and TIR motif-containing protein 1 OS=Homo sapiens OX=9606 GN=SARM1 PE=1 SV=1)	23098
ENSG00000171914	4228	3735	3758	3345	3144.93	3409.62	25.37	22.09	21.92	20.71	20.01	18.8	23.1267	19.84	-0.294203	7.82e-09	4.04e-07	down	TLN2	11880	talin 2 [Source:HGNC Symbol;Acc:HGNC:15447]	ENOG410XQ0V(S:Function unknown)	ENOG410XQ0V(Mesoderm development candidate 1)	K06271	TLN	map04015(Rap1 signaling pathway); map04510(Focal adhesion); map04611(Platelet activation); map05166(Human T-cell leukemia virus 1 infection)	PF01608.14(I_LWEQ:I/LWEQ domain); PF08913.7(VBS:Vinculin Binding Site); PF09141.7(Talin_middle:Talin, middle domain); PF16511.2(FERM_f0:N-terminal or F0 domain of Talin-head FERM); PF09379.7(FERM_N:FERM N-terminal domain); PF00373.15(FERM_M:FERM central domain); PF00887.16(ACBP:Acyl CoA binding protein); PF02174.14(IRS:PTB domain (IRS-1 type))	GO:0005737(cellular_component:cytoplasm); GO:0005856(cellular_component:cytoskeleton); GO:0007016(biological_process:cytoskeletal anchoring at plasma membrane); GO:0005200(molecular_function:structural constituent of cytoskeleton); GO:0015629(cellular_component:actin cytoskeleton); GO:0005856(cellular_component:cytoskeleton); GO:0007155(biological_process:cell adhesion); GO:0051015(molecular_func…	NP_055874.2(talin-2 [Homo sapiens])	sp|Q9Y4G6|TLN2_HUMAN(Talin-2 OS=Homo sapiens OX=9606 GN=TLN2 PE=1 SV=4)	83660
ENSG00000006534	693.99	490.03	545	274	233	312	14.04	11.14	12.47	5.89	5.46	6.49	12.55	5.94667	-1.12578	8.13e-09	4.19e-07	down	ALDH3B1	5884	aldehyde dehydrogenase 3 family member B1 [Source:HGNC Symbol;Acc:HGNC:410]	COG1012(C:Energy production and conversion)	COG1012(Dehydrogenase)	K00129	E1.2.1.5	map00010(Glycolysis / Gluconeogenesis); map00340(Histidine metabolism); map00350(Tyrosine metabolism); map00360(Phenylalanine metabolism); map00410(beta-Alanine metabolism); map00980(Metabolism of xenobiotics by cytochrome P450); map00982(Drug metabolism - cytochrome P450); map05204(Chemical carcinogenesis)		GO:0030148(biological_process:sphingolipid biosynthetic process); GO:0004030(molecular_function:aldehyde dehydrogenase [NAD(P)+] activity); GO:0046185(biological_process:aldehyde catabolic process); GO:0006081(biological_process:cellular aldehyde metabolic process); GO:0005829(cellular_component:cytosol); GO:0006068(biological_process:ethanol catabolic process); GO:0005515(molecular_function:prot…	BAD92888.1(aldehyde dehydrogenase 3B1 variant, partial [Homo sapiens])	sp|P43353|AL3B1_HUMAN(Aldehyde dehydrogenase family 3 member B1 OS=Homo sapiens OX=9606 GN=ALDH3B1 PE=1 SV=1)	221
ENSG00000133816	7500.66	6689.53	6538.58	5859.53	5506.47	6142.34	64.56	62.73	63.61	52.46	52.07	56.28	63.6333	53.6033	-0.294223	8.18e-09	4.2e-07	down	MICAL2	6307	microtubule associated monooxygenase, calponin and LIM domain containing 2 [Source:HGNC Symbol;Acc:HGNC:24693]	COG5069(Z:Cytoskeleton)	COG5069(Microtubule associated monoxygenase, calponin and LIM domain containing)	K19947	MICAL			GO:0003779(molecular_function:actin binding); GO:0016709(molecular_function:oxidoreductase activity, acting on paired donors, with incorporation or reduction of molecular oxygen, NAD(P)H as one donor, and incorporation of one atom of oxygen); GO:0005634(cellular_component:nucleus); GO:0019417(biological_process:sulfur oxidation); GO:0001947(biological_process:heart looping); GO:0010735(biological…	NP_001269596.1([F-actin]-monooxygenase MICAL2 isoform e [Homo sapiens])	sp|Q8BML1|MICA2_MOUSE([F-actin]-monooxygenase MICAL2 OS=Mus musculus OX=10090 GN=Mical2 PE=1 SV=1)	84953
ENSG00000110328	258	250	244	463	497	502	4.92	5.5	5.18	9.48	10.93	10.52	5.2	10.31	0.908351	8.26e-09	4.23e-07	up	GALNT18	2503	polypeptide N-acetylgalactosaminyltransferase 18 [Source:HGNC Symbol;Acc:HGNC:30488]	ENOG410XPMK(S:Function unknown)	ENOG410XPMK(UDP-N-acetyl-alpha-D-galactosamine polypeptide N-acetylgalactosaminyltransferase)	K00710	GALNT	map00512(Mucin type O-glycan biosynthesis)	PF00535.23(Glycos_transf_2:Glycosyl transferase family 2); PF00652.19(Ricin_B_lectin:Ricin-type beta-trefoil lectin domain); PF02709.11(Glyco_transf_7C:N-terminal domain of galactosyltransferase)	GO:0006486(biological_process:protein glycosylation); GO:0016020(cellular_component:membrane); GO:0016021(cellular_component:integral component of membrane); GO:0046872(molecular_function:metal ion binding); GO:0016740(molecular_function:transferase activity); GO:0030246(molecular_function:carbohydrate binding); GO:0016757(molecular_function:transferase activity, transferring glycosyl groups); GO…	XP_008004895.1(PREDICTED: polypeptide N-acetylgalactosaminyltransferase 18 isoform X5 [Chlorocebus sabaeus])	sp|Q6P9A2|GLT18_HUMAN(Polypeptide N-acetylgalactosaminyltransferase 18 OS=Homo sapiens OX=9606 GN=GALNT18 PE=2 SV=2)	374378
ENSG00000118503	425	346	387	211	160	167	7.81	6.88	7.67	3.16	2.1	3.08	7.45333	2.78	-1.15628	8.31e-09	4.24e-07	down	TNFAIP3	4665	TNF alpha induced protein 3 [Source:HGNC Symbol;Acc:HGNC:11896]	ENOG41117NJ(O:Posttranslational modification, protein turnover, chaperones)	ENOG41117NJ(Tumor necrosis factor, alpha-induced protein 3)	K11859	TNFAIP3, A20, OTUD7C	map04064(NF-kappa B signaling pathway); map04217(Necroptosis); map04621(NOD-like receptor signaling pathway); map04657(IL-17 signaling pathway); map04668(TNF signaling pathway); map05162(Measles); map05169(Epstein-Barr virus infection)	PF01754.13(zf-A20:A20-like zinc finger); PF02338.16(OTU:OTU-like cysteine protease)	GO:1902042(biological_process:negative regulation of extrinsic apoptotic signaling pathway via death domain receptors); GO:0001922(biological_process:B-1 B cell homeostasis); GO:2000347(biological_process:positive regulation of hepatocyte proliferation); GO:2000349(biological_process:negative regulation of CD40 signaling pathway); GO:0034136(biological_process:negative regulation of toll-like rec…	XP_012361594.1(PREDICTED: tumor necrosis factor alpha-induced protein 3 isoform X1 [Nomascus leucogenys])	sp|P21580|TNAP3_HUMAN(Tumor necrosis factor alpha-induced protein 3 OS=Homo sapiens OX=9606 GN=TNFAIP3 PE=1 SV=1)	7128
ENSG00000015171	1326	1116	1219	847	784	736	19.25	16.93	19.81	13.8	13.2	11.43	18.6633	12.81	-0.678743	8.53e-09	4.34e-07	down	ZMYND11	4229	zinc finger MYND-type containing 11 [Source:HGNC Symbol;Acc:HGNC:16966]	ENOG410XTCC(S:Function unknown)	ENOG410XTCC(negative regulation of extrinsic apoptotic signaling pathway)				PF00855.14(PWWP:PWWP domain); PF00439.22(Bromodomain:Bromodomain)	GO:0000122(biological_process:negative regulation of transcription from RNA polymerase II promoter); GO:2001237(biological_process:negative regulation of extrinsic apoptotic signaling pathway); GO:0034243(biological_process:regulation of transcription elongation from RNA polymerase II promoter); GO:0008283(biological_process:cell proliferation); GO:0003714(molecular_function:transcription corepre…	NP_006615.2(zinc finger MYND domain-containing protein 11 isoform a [Homo sapiens])	sp|Q15326|ZMY11_HUMAN(Zinc finger MYND domain-containing protein 11 OS=Homo sapiens OX=9606 GN=ZMYND11 PE=1 SV=2)	10771
ENSG00000124151	2256	1864	1945	2798	2584	2872	14.9	13.59	14.47	19.15	18.63	19.89	14.32	19.2233	0.394681	8.8e-09	4.45e-07	up	NCOA3	7961	nuclear receptor coactivator 3 [Source:HGNC Symbol;Acc:HGNC:7670]	ENOG410ZDZC(U:Intracellular trafficking, secretion, and vesicular transport)	ENOG410ZDZC(Nuclear receptor coactivator 3)	K11256	NCOA3, ACTR, KAT13B	map01522(Endocrine resistance); map04915(Estrogen signaling pathway); map04919(Thyroid hormone signaling pathway); map05200(Pathways in cancer); map05224(Breast cancer)	PF16665.2(NCOA_u2:Unstructured region on nuclear receptor coactivator protein); PF14598.3(PAS_11:PAS domain); PF16279.2(DUF4927:Domain of unknown function (DUF4927)); PF08832.7(SRC-1:Steroid receptor coactivator); PF08815.7(Nuc_rec_co-act:Nuclear receptor coactivator); PF07469.9(DUF1518:Domain of unknown function (DUF1518)); PF00989.22(PAS:PAS fold); PF08447.9(PAS_3:PAS fold); PF13426.4(PAS_9:PAS…	GO:0005737(cellular_component:cytoplasm); GO:0035624(biological_process:receptor transactivation); GO:0047485(molecular_function:protein N-terminus binding); GO:0046966(molecular_function:thyroid hormone receptor binding); GO:0071392(biological_process:cellular response to estradiol stimulus); GO:0035257(molecular_function:nuclear hormone receptor binding); GO:0005634(cellular_component:nucleus);…	BAD93100.1(nuclear receptor coactivator 3 isoform a variant, partial [Homo sapiens])	sp|Q9Y6Q9|NCOA3_HUMAN(Nuclear receptor coactivator 3 OS=Homo sapiens OX=9606 GN=NCOA3 PE=1 SV=1)	8202
ENSG00000155465	6217	5404	5444	4998	4411	4925	188.76	174.11	182.91	153.83	155.38	160.35	181.927	156.52	-0.302454	8.78e-09	4.46e-07	down	SLC7A7	3017	solute carrier family 7 member 7 [Source:HGNC Symbol;Acc:HGNC:11065]	COG0531(E:Amino acid transport and metabolism)	COG0531(amino acid)	K13867	SLC7A7	map04974(Protein digestion and absorption)	PF13520.3(AA_permease_2:Amino acid permease); PF00324.18(AA_permease:Amino acid permease)	GO:1902475(biological_process:L-alpha-amino acid transmembrane transport); GO:0000821(biological_process:regulation of arginine metabolic process); GO:0015297(molecular_function:antiporter activity); GO:0003333(biological_process:amino acid transmembrane transport); GO:0006461(biological_process:protein complex assembly); GO:0015171(molecular_function:amino acid transmembrane transporter activity…	BAD92828.1(Full-length cDNA clone CS0DI086YB20 variant, partial [Homo sapiens])	sp|Q9UM01|YLAT1_HUMAN(Y+L amino acid transporter 1 OS=Homo sapiens OX=9606 GN=SLC7A7 PE=1 SV=2)	9056
ENSG00000111885	396	364	370	636	585	656	4.21	4.23	4.32	6.91	6.79	7.22	4.25333	6.97333	0.680173	9.02e-09	4.51e-07	up	MAN1A1	5018	mannosidase alpha class 1A member 1 [Source:HGNC Symbol;Acc:HGNC:6821]	ENOG410XP04(C:Energy production and conversion)	ENOG410XP04(Cytochrome C oxidase subunit I)	K01230	MAN1	map00510(N-Glycan biosynthesis); map00513(Various types of N-glycan biosynthesis); map04141(Protein processing in endoplasmic reticulum)	PF01532.17(Glyco_hydro_47:Glycosyl hydrolase family 47)	GO:0070062(cellular_component:extracellular exosome); GO:0005793(cellular_component:endoplasmic reticulum-Golgi intermediate compartment); GO:0016021(cellular_component:integral component of membrane); GO:0000139(cellular_component:Golgi membrane); GO:0004571(molecular_function:mannosyl-oligosaccharide 1,2-alpha-mannosidase activity); GO:0005509(molecular_function:calcium ion binding); GO:0008152…	XP_005267043.1(mannosyl-oligosaccharide 1,2-alpha-mannosidase IA isoform X1 [Homo sapiens])	sp|P33908|MA1A1_HUMAN(Mannosyl-oligosaccharide 1,2-alpha-mannosidase IA OS=Homo sapiens OX=9606 GN=MAN1A1 PE=1 SV=3)	4121
ENSG00000156508	235416	202679	209010	197296	184910	194989	6332.25	5856.63	6168.83	5442.25	5432.04	5371.85	6119.24	5415.38	-0.214589	8.95e-09	4.52e-07	down	EEF1A1	4441	eukaryotic translation elongation factor 1 alpha 1 [Source:HGNC Symbol;Acc:HGNC:3189]	COG5256(J:Translation, ribosomal structure and biogenesis)	COG5256(This protein promotes the GTP-dependent binding of aminoacyl-tRNA to the A-site of ribosomes during protein biosynthesis (By similarity))	K03231	EEF1A	map03013(RNA transport); map05134(Legionellosis)	PF00009.24(GTP_EFTU:Elongation factor Tu GTP binding domain); PF03143.14(GTP_EFTU_D3:Elongation factor Tu C-terminal domain); PF03144.22(GTP_EFTU_D2:Elongation factor Tu domain 2); PF01926.20(MMR_HSR1:50S ribosome-binding GTPase)	GO:0005737(cellular_component:cytoplasm); GO:0043209(cellular_component:myelin sheath); GO:0003924(molecular_function:GTPase activity); GO:0005886(cellular_component:plasma membrane); GO:0005525(molecular_function:GTP binding); GO:0003924(molecular_function:GTPase activity); GO:0003746(molecular_function:translation elongation factor activity); GO:0006414(biological_process:translational elongati…	XP_012040812.1(PREDICTED: elongation factor 1-alpha 1-like isoform X1 [Ovis aries])	sp|P68104|EF1A1_HUMAN(Elongation factor 1-alpha 1 OS=Homo sapiens OX=9606 GN=EEF1A1 PE=1 SV=1)	1915
ENSG00000075223	470	422	399	262	218	231	6.29	6.76	7.97	4.45	3.35	3.34	7.00667	3.71333	-0.911068	9.01e-09	4.52e-07	down	SEMA3C	4874	semaphorin 3C [Source:HGNC Symbol;Acc:HGNC:10725]	ENOG410XQZC(U:Intracellular trafficking, secretion, and vesicular transport)	ENOG410XQZC(scavenger receptor class B, member)	K06840	SEMA3	map04360(Axon guidance)	PF01403.16(Sema:Sema domain); PF07679.13(I-set:Immunoglobulin I-set domain); PF13927.3(Ig_3:Immunoglobulin domain); PF01437.22(PSI:Plexin repeat)	GO:0005515(molecular_function:protein binding); GO:0005576(cellular_component:extracellular region); GO:0007275(biological_process:multicellular organism development); GO:0030154(biological_process:cell differentiation); GO:0005615(cellular_component:extracellular space); GO:0007399(biological_process:nervous system development); GO:0005887(cellular_component:integral component of plasma membrane…	NP_001337049.1(semaphorin-3C isoform 1 [Homo sapiens])	sp|Q99985|SEM3C_HUMAN(Semaphorin-3C OS=Homo sapiens OX=9606 GN=SEMA3C PE=2 SV=2)	10512
ENSG00000157557	8953	8153	8410	7447	6443	6867	135.18	134.6	139.29	114.43	105.95	106.65	136.357	109.01	-0.350153	8.99e-09	4.52e-07	down	ETS2	3936	ETS proto-oncogene 2, transcription factor [Source:HGNC Symbol;Acc:HGNC:3489]	ENOG410Z0ZF(S:Function unknown)	ENOG410Z0ZF(BEN domain containing 2)	K02678	ETS1, pnt	map04013(MAPK signaling pathway - fly); map04014(Ras signaling pathway); map04218(Cellular senescence); map04320(Dorso-ventral axis formation); map05166(Human T-cell leukemia virus 1 infection); map05200(Pathways in cancer); map05211(Renal cell carcinoma)	PF00178.19(Ets:Ets-domain); PF02198.13(SAM_PNT:Sterile alpha motif (SAM)/Pointed domain)	GO:0006355(biological_process:regulation of transcription, DNA-templated); GO:0005634(cellular_component:nucleus); GO:0003700(molecular_function:transcription factor activity, sequence-specific DNA binding); GO:0043565(molecular_function:sequence-specific DNA binding); GO:0045893(biological_process:positive regulation of transcription, DNA-templated); GO:0005634(cellular_component:nucleus); GO:00…	NP_001243224.1(protein C-ets-2 isoform 2 [Homo sapiens])	sp|P15036|ETS2_HUMAN(Protein C-ets-2 OS=Homo sapiens OX=9606 GN=ETS2 PE=1 SV=1)	2114
ENSG00000068650	11176	9993	9969	9080	8671	9382	112.5	107.61	108.27	91.27	94.3	96.49	109.46	94.02	-0.249184	9.22e-09	4.59e-07	down	ATP11A	8858	ATPase phospholipid transporting 11A [Source:HGNC Symbol;Acc:HGNC:13552]	COG0474(P:Inorganic ion transport and metabolism)	COG0474(P-type atpase)	K01530	E7.6.2.1		PF16212.2(PhoLip_ATPase_C:Phospholipid-translocating P-type ATPase C-terminal); PF16209.2(PhoLip_ATPase_N:Phospholipid-translocating ATPase N-terminal); PF00702.23(Hydrolase:haloacid dehalogenase-like hydrolase); PF00122.17(E1-E2_ATPase:E1-E2 ATPase); PF13246.3(Cation_ATPase:Cation transport ATPase (P-type))	GO:0055037(cellular_component:recycling endosome); GO:0004012(molecular_function:phospholipid-translocating ATPase activity); GO:0005783(cellular_component:endoplasmic reticulum); GO:0016021(cellular_component:integral component of membrane); GO:0005524(molecular_function:ATP binding); GO:0000287(molecular_function:magnesium ion binding); GO:0000166(molecular_function:nucleotide binding); GO:0015…	XP_005268356.1(probable phospholipid-transporting ATPase IH isoform X1 [Homo sapiens])	sp|P98196|AT11A_HUMAN(Probable phospholipid-transporting ATPase IH OS=Homo sapiens OX=9606 GN=ATP11A PE=1 SV=3)	23250
ENSG00000121057	1975	1956	1815	2758	2516	2841	34.33	32.99	30.24	45.7	47.24	49.62	32.52	47.52	0.445347	9.34e-09	4.64e-07	up	AKAP1	4285	A-kinase anchoring protein 1 [Source:HGNC Symbol;Acc:HGNC:367]	ENOG410Z0DP(S:Function unknown)	ENOG410Z0DP(A kinase (PRKA) anchor protein 1)	K16518	AKAP1		PF00567.21(TUDOR:Tudor domain); PF00013.26(KH_1:KH domain)	GO:0016310(biological_process:phosphorylation); GO:0007596(biological_process:blood coagulation); GO:0031594(cellular_component:neuromuscular junction); GO:0048487(molecular_function:beta-tubulin binding); GO:0030346(molecular_function:protein phosphatase 2B binding); GO:0034237(molecular_function:protein kinase A regulatory subunit binding); GO:0071375(biological_process:cellular response to pep…	BAG60148.1(unnamed protein product [Homo sapiens])	sp|Q92667|AKAP1_HUMAN(A-kinase anchor protein 1, mitochondrial OS=Homo sapiens OX=9606 GN=AKAP1 PE=1 SV=1)	8165
ENSG00000001630	915.96	821	897.22	1392	1322	1329	16.9	16.59	18.4	25.8	26.32	25.16	17.2967	25.76	0.566945	9.45e-09	4.68e-07	up	CYP51A1	3155	cytochrome P450 family 51 subfamily A member 1 [Source:HGNC Symbol;Acc:HGNC:2649]	COG2124(Q:Secondary metabolites biosynthesis, transport and catabolism)	COG2124(Cytochrome p450)	K05917	CYP51	map00100(Steroid biosynthesis)	PF00067.19(p450:Cytochrome P450)	GO:0070988(biological_process:demethylation); GO:0004497(molecular_function:monooxygenase activity); GO:0033488(biological_process:cholesterol biosynthetic process via 24,25-dihydrolanosterol); GO:0031090(cellular_component:organelle membrane); GO:0020037(molecular_function:heme binding); GO:0016021(cellular_component:integral component of membrane); GO:0016705(molecular_function:oxidoreductase a…	Q16850.3(RecName: Full=Lanosterol 14-alpha demethylase; Short=LDM; AltName: Full=CYPLI; AltName: Full=Cytochrome P450 51A1; AltName: Full=Cytochrome P450-14DM; Short=Cytochrome P45014DM; AltName: Full=Cytochrome P450LI; AltName: Full=Sterol 14-alpha demethylase)	sp|Q16850|CP51A_HUMAN(Lanosterol 14-alpha demethylase OS=Homo sapiens OX=9606 GN=CYP51A1 PE=1 SV=3)	1595
ENSG00000188959	433	352	336	676	633	651	8.93	7.95	7.61	14.23	14.25	13.88	8.16333	14.12	0.757361	9.52e-09	4.7e-07	up	C9orf152	2717	chromosome 9 open reading frame 152 [Source:HGNC Symbol;Acc:HGNC:31455]	ENOG4111CQY(S:Function unknown)	ENOG4111CQY(chromosome 9 open reading frame 152)				PF15733.2(DUF4682:Domain of unknown function (DUF4682))		NP_001013011.2(uncharacterized protein C9orf152 [Homo sapiens])	sp|Q5JTZ5|CI152_HUMAN(Uncharacterized protein C9orf152 OS=Homo sapiens OX=9606 GN=C9orf152 PE=2 SV=2)	401546
ENSG00000116962	1781	1483	1421	2294	2284.01	2306	17.21	15.6	15.09	22.59	24	23.02	15.9667	23.2033	0.507148	9.55e-09	4.7e-07	up	NID1	5792	nidogen 1 [Source:HGNC Symbol;Acc:HGNC:7821]	ENOG410XR8N(S:Function unknown)	ENOG410XR8N(-)	K06826	NID		PF07474.9(G2F:G2F domain); PF00058.14(Ldl_recept_b:Low-density lipoprotein receptor repeat class B); PF12947.4(EGF_3:EGF domain); PF06119.11(NIDO:Nidogen-like); PF00086.15(Thyroglobulin_1:Thyroglobulin type-1 repeat); PF00008.24(EGF:EGF-like domain); PF12662.4(cEGF:Complement Clr-like EGF-like); PF07645.12(EGF_CA:Calcium-binding EGF domain); PF14670.3(FXa_inhibition:Coagulation Factor Xa inhibito…	GO:0005605(cellular_component:basal lamina); GO:0043237(molecular_function:laminin-1 binding); GO:0070062(cellular_component:extracellular exosome); GO:0032836(biological_process:glomerular basement membrane development); GO:0010811(biological_process:positive regulation of cell-substrate adhesion); GO:0071944(cellular_component:cell periphery); GO:0043236(molecular_function:laminin binding); GO:…	NP_002499.2(nidogen-1 precursor [Homo sapiens])	sp|P14543|NID1_HUMAN(Nidogen-1 OS=Homo sapiens OX=9606 GN=NID1 PE=1 SV=3)	4811
ENSG00000286239	553.95	466.15	526.83	325.22	281.22	304.93	4.61	4.11	4.87	2.75	2.69	2.67	4.53	2.70333	-0.814275	9.99e-09	4.86e-07	down	AC093884.1	3429	novel protein, WDFY1-AP1S3 readthrough	COG2319(S:Function unknown)	COG2319(-)				PF00400.29(WD40:WD domain, G-beta repeat)	GO:0046872(molecular_function:metal ion binding); GO:0005829(cellular_component:cytosol); GO:0005545(molecular_function:1-phosphatidylinositol binding); GO:0034145(biological_process:positive regulation of toll-like receptor 4 signaling pathway); GO:0034141(biological_process:positive regulation of toll-like receptor 3 signaling pathway); GO:0005515(molecular_function:protein binding); GO:0005634…	XP_012917026.1(PREDICTED: WD repeat and FYVE domain-containing protein 1 isoform X1 [Mustela putorius furo])	sp|Q8IWB7|WDFY1_HUMAN(WD repeat and FYVE domain-containing protein 1 OS=Homo sapiens OX=9606 GN=WDFY1 PE=1 SV=1)
ENSG00000162735	1263.69	1145.26	1105	1682.43	1582	1661.76	21.77	21.11	19.52	26.37	27.42	28.17	20.8	27.32	0.436846	9.97e-09	4.87e-07	up	PEX19	3661	peroxisomal biogenesis factor 19 [Source:HGNC Symbol;Acc:HGNC:9713]	ENOG4111QGU(O:Posttranslational modification, protein turnover, chaperones)	ENOG4111QGU(peroxisomal biogenesis factor 19)	K13337	PEX19	map04146(Peroxisome)	PF04614.9(Pex19:Pex19 protein family)	GO:0050821(biological_process:protein stabilization); GO:0005777(cellular_component:peroxisome); GO:0005737(cellular_component:cytoplasm); GO:0005737(cellular_component:cytoplasm); GO:0005737(cellular_component:cytoplasm); GO:0016020(cellular_component:membrane); GO:0005654(cellular_component:nucleoplasm); GO:0005829(cellular_component:cytosol); GO:0005515(molecular_function:protein binding); GO:…	XP_007974687.1(PREDICTED: peroxisomal biogenesis factor 19 isoform X1 [Chlorocebus sabaeus])	sp|P40855|PEX19_HUMAN(Peroxisomal biogenesis factor 19 OS=Homo sapiens OX=9606 GN=PEX19 PE=1 SV=1)	5824
ENSG00000166949	1456	1306	1265	992	947	1037	18.3	15.9	16.86	11.98	13.58	14.02	17.02	13.1933	-0.486756	9.92e-09	4.87e-07	down	SMAD3	6464	SMAD family member 3 [Source:HGNC Symbol;Acc:HGNC:6769]	ENOG410XQKU(K:Transcription)	ENOG410XQKU(SMAD family member)	K04500	SMAD2_3	map04068(FoxO signaling pathway); map04110(Cell cycle); map04144(Endocytosis); map04218(Cellular senescence); map04350(TGF-beta signaling pathway); map04371(Apelin signaling pathway); map04390(Hippo signaling pathway); map04520(Adherens junction); map04550(Signaling pathways regulating pluripotency of stem cells); map04659(Th17 cell differentiation); map04926(Relaxin signaling pathway); map04933(…	PF03166.11(MH2:MH2 domain); PF03165.13(MH1:MH1 domain)	GO:0001102(molecular_function:RNA polymerase II activating transcription factor binding); GO:0048589(biological_process:developmental growth); GO:0031053(biological_process:primary miRNA processing); GO:0023019(biological_process:signal transduction involved in regulation of gene expression); GO:0008270(molecular_function:zinc ion binding); GO:0030501(biological_process:positive regulation of bon…	NP_005893.1(mothers against decapentaplegic homolog 3 isoform 1 [Homo sapiens])	sp|P84022|SMAD3_HUMAN(Mothers against decapentaplegic homolog 3 OS=Homo sapiens OX=9606 GN=SMAD3 PE=1 SV=1)	4088
ENSG00000144579	2441.07	2162.78	2103.82	1777.49	1724.01	1827.19	65	59.31	55.02	44.95	52.41	50.69	59.7767	49.35	-0.38194	1e-08	4.87e-07	down	CTDSP1	2638	CTD small phosphatase 1 [Source:HGNC Symbol;Acc:HGNC:21614]	COG5190(K:Transcription)	COG5190(CTD (Carboxy-terminal domain, RNA polymerase II, polypeptide A))	K15731	CTDSP		PF03031.15(NIF:NLI interacting factor-like phosphatase)	GO:0045665(biological_process:negative regulation of neuron differentiation); GO:2000134(biological_process:negative regulation of G1/S transition of mitotic cell cycle); GO:0070062(cellular_component:extracellular exosome); GO:0016311(biological_process:dephosphorylation); GO:0006470(biological_process:protein dephosphorylation); GO:0016791(molecular_function:phosphatase activity); GO:0006357(bi…	NP_067021.1(carboxy-terminal domain RNA polymerase II polypeptide A small phosphatase 1 isoform 1 [Homo sapiens])	sp|Q9GZU7|CTDS1_HUMAN(Carboxy-terminal domain RNA polymerase II polypeptide A small phosphatase 1 OS=Homo sapiens OX=9606 GN=CTDSP1 PE=1 SV=1)	58190
ENSG00000179943	1149	1035	954	748	684	738	28.66	27.66	26.97	20.7	17.83	18.52	27.7633	19.0167	-0.582299	9.96e-09	4.88e-07	down	FIZ1	4686	FLT3 interacting zinc finger 1 [Source:HGNC Symbol;Acc:HGNC:25917]	COG5048(S:Function unknown)	COG5048(Zinc finger protein)				PF13465.3(zf-H2C2_2:Zinc-finger double domain); PF00096.23(zf-C2H2:Zinc finger, C2H2 type); PF13894.3(zf-C2H2_4:C2H2-type zinc finger); PF13912.3(zf-C2H2_6:C2H2-type zinc finger)	GO:0005737(cellular_component:cytoplasm); GO:0005634(cellular_component:nucleus); GO:0030971(molecular_function:receptor tyrosine kinase binding); GO:0006355(biological_process:regulation of transcription, DNA-templated); GO:0003676(molecular_function:nucleic acid binding); GO:0046872(molecular_function:metal ion binding); GO:0001934(biological_process:positive regulation of protein phosphorylati…	BAD18728.1(FLJ00416 protein, partial [Homo sapiens])	sp|Q96SL8|FIZ1_HUMAN(Flt3-interacting zinc finger protein 1 OS=Homo sapiens OX=9606 GN=FIZ1 PE=1 SV=2)	84922
ENSG00000137309	37227	33588	31997	30589	26628	29238	1155.64	1136.88	1086.69	965.01	903.63	938.59	1126.4	935.743	-0.301252	1.01e-08	4.89e-07	down	HMGA1	2159	high mobility group AT-hook 1 [Source:HGNC Symbol;Acc:HGNC:5010]	ENOG410Z566(B:Chromatin structure and dynamics)	ENOG410Z566(High mobility group AT-hook 1)	K09282	HMGA1			GO:0003677(molecular_function:DNA binding); GO:0006355(biological_process:regulation of transcription, DNA-templated); GO:0005634(cellular_component:nucleus); GO:0000785(cellular_component:chromatin); GO:0045944(biological_process:positive regulation of transcription from RNA polymerase II promoter); GO:0005634(cellular_component:nucleus); GO:0005634(cellular_component:nucleus); GO:0005694(cellul…	EAX03762.1(high mobility group AT-hook 1, isoform CRA_a, partial [Homo sapiens])		3159
ENSG00000106070	323	248	294	553	524	537	5.37	4.83	5.68	8.36	8.65	8.05	5.29333	8.35333	0.850311	1.04e-08	5.01e-07	up	GRB10	5468	growth factor receptor bound protein 10 [Source:HGNC Symbol;Acc:HGNC:4564]	ENOG410XXC8(T:Signal transduction mechanisms); ENOG410ZN6J(T:Signal transduction mechanisms)	ENOG410XXC8(phospholipid binding); ENOG410ZN6J(Growth factor receptor-bound protein)	K20064	GRB10	map04150(mTOR signaling pathway)	PF08947.7(BPS:BPS (Between PH and SH2)); PF00017.21(SH2:SH2 domain); PF00788.20(RA:Ras association (RalGDS/AF-6) domain); PF00169.26(PH:PH domain)	GO:0005070(molecular_function:SH3/SH2 adaptor activity); GO:0042326(biological_process:negative regulation of phosphorylation); GO:0030949(biological_process:positive regulation of vascular endothelial growth factor receptor signaling pathway); GO:0005158(molecular_function:insulin receptor binding); GO:0046627(biological_process:negative regulation of insulin receptor signaling pathway); GO:0048…	NP_001337743.1(growth factor receptor-bound protein 10 isoform a [Homo sapiens])	sp|Q13322|GRB10_HUMAN(Growth factor receptor-bound protein 10 OS=Homo sapiens OX=9606 GN=GRB10 PE=1 SV=2)	2887
ENSG00000185650	4984	4311	4138	3720	3407	3787	86.32	82.03	78.64	67.82	67.03	69.76	82.33	68.2033	-0.3494	1.05e-08	5.03e-07	down	ZFP36L1	3190	ZFP36 ring finger protein like 1 [Source:HGNC Symbol;Acc:HGNC:1107]	COG5063(S:Function unknown)	COG5063(zinc finger)	K18753	ZFP36L	map04218(Cellular senescence)	PF04553.9(Tis11B_N:Tis11B like protein, N terminus); PF00642.21(zf-CCCH:Zinc finger C-x8-C-x5-C-x3-H type (and similar))	GO:0001570(biological_process:vasculogenesis); GO:0016337(biological_process:single organismal cell-cell adhesion); GO:0080090(biological_process:regulation of primary metabolic process); GO:0060710(biological_process:chorio-allantoic fusion); GO:0060712(biological_process:spongiotrophoblast layer development); GO:0030154(biological_process:cell differentiation); GO:0072359(biological_process:cir…	NP_001231630.1(mRNA decay activator protein ZFP36L1 isoform 2 [Homo sapiens])	sp|Q07352|TISB_HUMAN(mRNA decay activator protein ZFP36L1 OS=Homo sapiens OX=9606 GN=ZFP36L1 PE=1 SV=1)	677
ENSG00000115216	4152	3643	3703	3352	3080	3232	102.07	98.9	101.38	84.06	81.86	82.85	100.783	82.9233	-0.301129	1.04e-08	5.03e-07	down	NRBP1	2887	nuclear receptor binding protein 1 [Source:HGNC Symbol;Acc:HGNC:7993]	ENOG410XSIC(S:Function unknown)	ENOG410XSIC(negative regulation of macroautophagy)	K08875	NRBP		PF07714.14(Pkinase_Tyr:Protein tyrosine kinase); PF00069.22(Pkinase:Protein kinase domain)	GO:0005524(molecular_function:ATP binding); GO:0006468(biological_process:protein phosphorylation); GO:0004672(molecular_function:protein kinase activity); GO:0005737(cellular_component:cytoplasm); GO:0016020(cellular_component:membrane); GO:0042803(molecular_function:protein homodimerization activity); GO:0042995(cellular_component:cell projection); GO:0005515(molecular_function:protein binding)…	XP_004582744.2(PREDICTED: nuclear receptor-binding protein isoform X1 [Ochotona princeps])	sp|Q9UHY1|NRBP_HUMAN(Nuclear receptor-binding protein OS=Homo sapiens OX=9606 GN=NRBP1 PE=1 SV=1)	29959
ENSG00000139629	2059	1921	1925	1523.05	1496	1575	39.54	42.09	42.11	28.32	35.6	33.1	41.2467	32.34	-0.413429	1.15e-08	5.52e-07	down	GALNT6	5307	polypeptide N-acetylgalactosaminyltransferase 6 [Source:HGNC Symbol;Acc:HGNC:4128]	ENOG410XPMK(S:Function unknown)	ENOG410XPMK(UDP-N-acetyl-alpha-D-galactosamine polypeptide N-acetylgalactosaminyltransferase)	K00710	GALNT	map00512(Mucin type O-glycan biosynthesis)	PF00535.23(Glycos_transf_2:Glycosyl transferase family 2); PF00652.19(Ricin_B_lectin:Ricin-type beta-trefoil lectin domain); PF02709.11(Glyco_transf_7C:N-terminal domain of galactosyltransferase); PF13641.3(Glyco_tranf_2_3:Glycosyltransferase like family 2); PF10111.6(Glyco_tranf_2_2:Glycosyltransferase like family 2)	GO:0016266(biological_process:O-glycan processing); GO:0006486(biological_process:protein glycosylation); GO:0048471(cellular_component:perinuclear region of cytoplasm); GO:0016020(cellular_component:membrane); GO:0016021(cellular_component:integral component of membrane); GO:0046872(molecular_function:metal ion binding); GO:0016740(molecular_function:transferase activity); GO:0030246(molecular_f…	NP_009141.2(polypeptide N-acetylgalactosaminyltransferase 6 [Homo sapiens])	sp|Q8NCL4|GALT6_HUMAN(Polypeptide N-acetylgalactosaminyltransferase 6 OS=Homo sapiens OX=9606 GN=GALNT6 PE=2 SV=2)	11226
ENSG00000172893	2201	1898	1940	2712	2491	2795	50.67	46.57	48.47	62.62	63.65	64.41	48.57	63.56	0.35464	1.16e-08	5.53e-07	up	DHCR7	2666	7-dehydrocholesterol reductase [Source:HGNC Symbol;Acc:HGNC:2860]	ENOG410XP67(I:Lipid transport and metabolism)	ENOG410XP67()-reductase)	K00213	DHCR7	map00100(Steroid biosynthesis)	PF01222.14(ERG4_ERG24:Ergosterol biosynthesis ERG4/ERG24 family)	GO:0042127(biological_process:regulation of cell proliferation); GO:0047598(molecular_function:7-dehydrocholesterol reductase activity); GO:0030154(biological_process:cell differentiation); GO:0030324(biological_process:lung development); GO:0033489(biological_process:cholesterol biosynthetic process via desmosterol); GO:0016020(cellular_component:membrane); GO:0055114(biological_process:oxidatio…	NP_001351.2(7-dehydrocholesterol reductase [Homo sapiens])	sp|Q9UBM7|DHCR7_HUMAN(7-dehydrocholesterol reductase OS=Homo sapiens OX=9606 GN=DHCR7 PE=1 SV=1)	1717
ENSG00000172927	2188	1933	1930	1583.91	1471	1682	50.51	50.98	52.81	44.51	45.33	43.43	51.4333	44.4233	-0.404114	1.24e-08	5.93e-07	down	MYEOV	2468	myeloma overexpressed [Source:HGNC Symbol;Acc:HGNC:7563]	ENOG4111DFS(U:Intracellular trafficking, secretion, and vesicular transport)	ENOG4111DFS(myeloma overexpressed (in a subset of t(11)						NP_620123.2(myeloma-overexpressed gene protein isoform 1 [Homo sapiens])	sp|Q96EZ4|MYEOV_HUMAN(Myeloma-overexpressed gene protein OS=Homo sapiens OX=9606 GN=MYEOV PE=2 SV=2)	26579
ENSG00000115267	449	349	371	721	677	660	8.7	7.67	8.12	13.91	14.1	12.64	8.16333	13.55	0.767531	1.26e-08	5.98e-07	up	IFIH1	3595	interferon induced with helicase C domain 1 [Source:HGNC Symbol;Acc:HGNC:18873]	COG1111(L:Replication, recombination and repair)	COG1111(helicase)	K12647	IFIH1, MDA5	map04622(RIG-I-like receptor signaling pathway); map05161(Hepatitis B); map05162(Measles); map05164(Influenza A); map05168(Herpes simplex infection)	PF16739.2(CARD_2:Caspase recruitment domain); PF11648.5(RIG-I_C-RD:C-terminal domain of RIG-I); PF00271.28(Helicase_C:Helicase conserved C-terminal domain); PF04851.12(ResIII:Type III restriction enzyme, res subunit); PF00270.26(DEAD:DEAD/DEAH box helicase); PF00619.18(CARD:Caspase recruitment domain)	GO:0009597(biological_process:detection of virus); GO:0005737(cellular_component:cytoplasm); GO:0039530(biological_process:MDA-5 signaling pathway); GO:0005515(molecular_function:protein binding); GO:0034344(biological_process:regulation of type III interferon production); GO:0005829(cellular_component:cytosol); GO:0003725(molecular_function:double-stranded RNA binding); GO:0016817(molecular_func…	NP_071451.2(interferon-induced helicase C domain-containing protein 1 [Homo sapiens])	sp|Q9BYX4|IFIH1_HUMAN(Interferon-induced helicase C domain-containing protein 1 OS=Homo sapiens OX=9606 GN=IFIH1 PE=1 SV=3)	64135
ENSG00000116017	2328	2166	2057	1809	1575	1706	35.34	34.12	35.76	32.28	34.51	31.33	35.0733	32.7067	-0.415662	1.26e-08	5.98e-07	down	ARID3A	5948	AT-rich interaction domain 3A [Source:HGNC Symbol;Acc:HGNC:3031]	ENOG410Y2AP(U:Intracellular trafficking, secretion, and vesicular transport)	ENOG410Y2AP(Receptor)				PF01388.18(ARID:ARID/BRIGHT DNA binding domain)	GO:0005794(cellular_component:Golgi apparatus); GO:0005730(cellular_component:nucleolus); GO:0045121(cellular_component:membrane raft); GO:0001228(molecular_function:transcriptional activator activity, RNA polymerase II transcription regulatory region sequence-specific binding); GO:0005654(cellular_component:nucleoplasm); GO:0003677(molecular_function:DNA binding); GO:0005634(cellular_component:n…	AAN74028.1(E2F binding protein [Homo sapiens])	sp|Q99856|ARI3A_HUMAN(AT-rich interactive domain-containing protein 3A OS=Homo sapiens OX=9606 GN=ARID3A PE=1 SV=2)	1820
ENSG00000170185	1812	1651	1687	1390	1275	1344	16.67	16.91	17.86	13.12	12.78	13.04	17.1467	12.98	-0.41273	1.27e-08	6.01e-07	down	USP38	7009	ubiquitin specific peptidase 38 [Source:HGNC Symbol;Acc:HGNC:20067]	ENOG410XQ81(O:Posttranslational modification, protein turnover, chaperones)	ENOG410XQ81(ubiquitin carboxyl-terminal hydrolase)	K11854	USP35_38		PF00443.26(UCH:Ubiquitin carboxyl-terminal hydrolase); PF13423.3(UCH_1:Ubiquitin carboxyl-terminal hydrolase)	GO:0006511(biological_process:ubiquitin-dependent protein catabolic process); GO:0036459(molecular_function:thiol-dependent ubiquitinyl hydrolase activity); GO:0016579(biological_process:protein deubiquitination); GO:0016787(molecular_function:hydrolase activity); GO:0008233(molecular_function:peptidase activity); GO:0008234(molecular_function:cysteine-type peptidase activity); GO:0006508(biologi…	NP_115946.2(ubiquitin carboxyl-terminal hydrolase 38 isoform 1 [Homo sapiens])	sp|Q8NB14|UBP38_HUMAN(Ubiquitin carboxyl-terminal hydrolase 38 OS=Homo sapiens OX=9606 GN=USP38 PE=1 SV=2)	84640
ENSG00000145779	1505	1351	1461	1052	933	1094	71.36	75.82	77.36	51.53	49.77	57.65	74.8467	52.9833	-0.540114	1.31e-08	6.15e-07	down	TNFAIP8	6976	TNF alpha induced protein 8 [Source:HGNC Symbol;Acc:HGNC:17260]	ENOG4111KN4(A:RNA processing and modification)	ENOG4111KN4(Tumor necrosis factor alpha-induced protein)				PF05527.8(DUF758:Domain of unknown function (DUF758))	GO:0042981(biological_process:regulation of apoptotic process); GO:0005737(cellular_component:cytoplasm); GO:0005737(cellular_component:cytoplasm); GO:0005654(cellular_component:nucleoplasm); GO:0005515(molecular_function:protein binding); GO:0006915(biological_process:apoptotic process); GO:0005737(cellular_component:cytoplasm); GO:0043154(biological_process:negative regulation of cysteine-type …	XP_010337813.1(PREDICTED: tumor necrosis factor alpha-induced protein 8 isoform X1 [Saimiri boliviensis boliviensis])	sp|O95379|TFIP8_HUMAN(Tumor necrosis factor alpha-induced protein 8 OS=Homo sapiens OX=9606 GN=TNFAIP8 PE=1 SV=1)	25816
ENSG00000182196	1109.24	1055.94	1059.54	1556.03	1475.91	1600.28	67.2	70.86	75.11	96.39	100.45	107.22	71.0567	101.353	0.47048	1.32e-08	6.18e-07	up	ARL6IP4	1782	ADP ribosylation factor like GTPase 6 interacting protein 4 [Source:HGNC Symbol;Acc:HGNC:18076]	ENOG4111ZMS(S:Function unknown)	ENOG4111ZMS(ADP-ribosylation-like factor 6 interacting protein 4)						BAB84924.1(FLJ00169 protein, partial [Homo sapiens])	sp|Q66PJ3|AR6P4_HUMAN(ADP-ribosylation factor-like protein 6-interacting protein 4 OS=Homo sapiens OX=9606 GN=ARL6IP4 PE=1 SV=2)	51329
ENSG00000162433	794.37	683.11	648.33	1101.18	1128.24	1139.21	10.26	10.17	9.37	20.72	21.2	24.03	9.93333	21.9833	0.615679	1.35e-08	6.34e-07	up	AK4	6998	adenylate kinase 4 [Source:HGNC Symbol;Acc:HGNC:363]	COG0563(F:Nucleotide transport and metabolism)	COG0563(Catalyzes the reversible transfer of the terminal phosphate group between ATP and AMP. Plays an important role in cellular energy homeostasis and in adenine nucleotide metabolism (By similarity))	K00939	adk, AK	map00230(Purine metabolism); map00730(Thiamine metabolism)	PF00406.19(ADK:Adenylate kinase); PF13207.3(AAA_17:AAA domain); PF05191.11(ADK_lid:Adenylate kinase, active site lid); PF13238.3(AAA_18:AAA domain); PF02224.15(Cytidylate_kin:Cytidylate kinase); PF13671.3(AAA_33:AAA domain)	GO:0005524(molecular_function:ATP binding); GO:0005739(cellular_component:mitochondrion); GO:0019205(molecular_function:nucleobase-containing compound kinase activity); GO:0006139(biological_process:nucleobase-containing compound metabolic process); GO:0004017(molecular_function:adenylate kinase activity); GO:0016776(molecular_function:phosphotransferase activity, phosphate group as acceptor); GO…	NP_037542.1(adenylate kinase 4, mitochondrial isoform a [Homo sapiens])	sp|P27144|KAD4_HUMAN(Adenylate kinase 4, mitochondrial OS=Homo sapiens OX=9606 GN=AK4 PE=1 SV=1)	205
ENSG00000130175	6454	5833	5807	7504	7267	7702	197.82	192.44	192.49	230.65	241.27	239.59	194.25	237.17	0.262154	1.38e-08	6.46e-07	up	PRKCSH	2209	protein kinase C substrate 80K-H [Source:HGNC Symbol;Acc:HGNC:9411]	ENOG410XPE3(O:Posttranslational modification, protein turnover, chaperones)	ENOG410XPE3(protein kinase C substrate)	K08288	PRKCSH	map04141(Protein processing in endoplasmic reticulum)	PF12999.4(PRKCSH-like:Glucosidase II beta subunit-like); PF13015.3(PRKCSH_1:Glucosidase II beta subunit-like protein); PF07915.10(PRKCSH:Glucosidase II beta subunit-like protein); PF13202.3(EF-hand_5:EF hand); PF13405.3(EF-hand_6:EF-hand domain)	GO:0005515(molecular_function:protein binding); GO:0005509(molecular_function:calcium ion binding); GO:0006491(biological_process:N-glycan processing); GO:0046872(molecular_function:metal ion binding); GO:0005783(cellular_component:endoplasmic reticulum); GO:0005783(cellular_component:endoplasmic reticulum); GO:0043231(cellular_component:intracellular membrane-bounded organelle); GO:0005515(molec…	NP_001001329.1(glucosidase 2 subunit beta isoform 2 precursor [Homo sapiens])	sp|P14314|GLU2B_HUMAN(Glucosidase 2 subunit beta OS=Homo sapiens OX=9606 GN=PRKCSH PE=1 SV=2)	5589
ENSG00000213145	5576.7	5158.82	5141.72	6918.32	6256.63	6700.95	1235.65	1286.07	1280.74	1552.83	1530.19	1529.36	1267.49	1537.46	0.272185	1.39e-08	6.46e-07	up	CRIP1	2241	cysteine rich protein 1 [Source:HGNC Symbol;Acc:HGNC:2360]	ENOG4111U5J(Z:Cytoskeleton); COG5069(Z:Cytoskeleton)	ENOG4111U5J(Microtubule associated monoxygenase, calponin and LIM domain containing); COG5069(Microtubule associated monoxygenase, calponin and LIM domain containing)						EAW81927.1(hCG2029376, isoform CRA_c, partial [Homo sapiens])	sp|P50238|CRIP1_HUMAN(Cysteine-rich protein 1 OS=Homo sapiens OX=9606 GN=CRIP1 PE=1 SV=3)	1396
ENSG00000180891	121	124	128	292	303	286	2.77	2.59	3.7	7.47	7.39	6.95	3.02	7.27	1.18779	1.41e-08	6.55e-07	up	CUEDC1	3710	CUE domain containing 1 [Source:HGNC Symbol;Acc:HGNC:31350]	ENOG4111S1H(S:Function unknown)	ENOG4111S1H(CUE domain containing 1)				PF02845.13(CUE:CUE domain)	GO:0005515(molecular_function:protein binding); GO:0005515(molecular_function:protein binding)	NP_001258804.1(CUE domain-containing protein 1 [Homo sapiens])	sp|Q9NWM3|CUED1_HUMAN(CUE domain-containing protein 1 OS=Homo sapiens OX=9606 GN=CUEDC1 PE=1 SV=1)	404093
ENSG00000255122	329.59	289.41	306.63	164	117.17	145.52	11.27	10.86	11.53	5.72	4.38	5.15	11.22	5.08333	-1.16962	1.45e-08	6.72e-07	down	AC068587.2	186	40S ribosomal protein S24 (Rps24) pseudogene	COG2004(J:Translation, ribosomal structure and biogenesis)	COG2004(40S ribosomal protein S24)	K02974	RP-S24e, RPS24	map03010(Ribosome)		GO:0030529(cellular_component:intracellular ribonucleoprotein complex)	EPQ17458.1(40S ribosomal protein S24 [Myotis brandtii])	sp|O42387|RS24_TAKRU(40S ribosomal protein S24 OS=Takifugu rubripes OX=31033 GN=rps24 PE=3 SV=1)
ENSG00000091986	1406	1164	1215	957	865	902	25.14	18.95	22.16	15.83	18.18	16.21	22.0833	16.74	-0.524018	1.46e-08	6.76e-07	down	CCDC80	12430	coiled-coil domain containing 80 [Source:HGNC Symbol;Acc:HGNC:30649]	ENOG410XSSN(S:Function unknown)	ENOG410XSSN(Coiled-coil domain containing 80)				PF13778.3(DUF4174:Domain of unknown function (DUF4174))	GO:0005539(molecular_function:glycosaminoglycan binding); GO:0005578(cellular_component:proteinaceous extracellular matrix); GO:0005576(cellular_component:extracellular region); GO:0001968(molecular_function:fibronectin binding); GO:0005539(molecular_function:glycosaminoglycan binding); GO:0008201(molecular_function:heparin binding); GO:0009617(biological_process:response to bacterium); GO:001081…	XP_011938459.1(PREDICTED: coiled-coil domain-containing protein 80 [Cercocebus atys])	sp|Q76M96|CCD80_HUMAN(Coiled-coil domain-containing protein 80 OS=Homo sapiens OX=9606 GN=CCDC80 PE=1 SV=1)	151887
ENSG00000156515	169	183	184	381	357	403	2.56	3.03	3.06	5.9	6.77	6.31	2.88333	6.32667	1.0353	1.47e-08	6.8e-07	up	HK1	3998	hexokinase 1 [Source:HGNC Symbol;Acc:HGNC:4922]	COG5026(G:Carbohydrate transport and metabolism)	COG5026(hexokinase)	K00844	HK	map00010(Glycolysis / Gluconeogenesis); map00051(Fructose and mannose metabolism); map00052(Galactose metabolism); map00500(Starch and sucrose metabolism); map00520(Amino sugar and nucleotide sugar metabolism); map00521(Streptomycin biosynthesis); map00524(Neomycin, kanamycin and gentamicin biosynthesis); map04066(HIF-1 signaling pathway); map04910(Insulin signaling pathway); map04930(Type II dia…	PF03727.13(Hexokinase_2:Hexokinase); PF00349.18(Hexokinase_1:Hexokinase)	GO:0008865(molecular_function:fructokinase activity); GO:0004396(molecular_function:hexokinase activity); GO:0019158(molecular_function:mannokinase activity); GO:0061621(biological_process:canonical glycolysis); GO:0006096(biological_process:glycolytic process); GO:0046835(biological_process:carbohydrate phosphorylation); GO:0097228(cellular_component:sperm principal piece); GO:0004340(molecular_…	NP_277032.1(hexokinase-1 isoform HKI-ta/tb [Homo sapiens])	sp|P19367|HXK1_HUMAN(Hexokinase-1 OS=Homo sapiens OX=9606 GN=HK1 PE=1 SV=3)	3098
ENSG00000008394	1629	1410	1466	2052	1984	2066	140.42	128.54	130.42	169.09	182.38	180.64	133.127	177.37	0.387704	1.49e-08	6.86e-07	up	MGST1	2152	microsomal glutathione S-transferase 1 [Source:HGNC Symbol;Acc:HGNC:7061]	ENOG4110S2T(S:Function unknown); ENOG410YW83(S:Function unknown); ENOG4110PUS(S:Function unknown); ENOG410YYVQ(S:Function unknown); ENOG410Y7F2(S:Function unknown)	ENOG4110S2T(-); ENOG410YW83(-); ENOG4110PUS(-); ENOG410YYVQ(-); ENOG410Y7F2(protein phosphatase 1, regulatory subunit)	K00799	GST, gst	map00480(Glutathione metabolism); map00980(Metabolism of xenobiotics by cytochrome P450); map00982(Drug metabolism - cytochrome P450); map00983(Drug metabolism - other enzymes); map01524(Platinum drug resistance); map05200(Pathways in cancer); map05204(Chemical carcinogenesis); map05225(Hepatocellular carcinoma); map05418(Fluid shear stress and atherosclerosis)		GO:0016021(cellular_component:integral component of membrane)	XP_003403541.1(uncharacterized protein LOC100652901 [Homo sapiens])		4257
ENSG00000109756	1897	1718	1837	1449	1244	1331	19.48	19.76	20.32	15.97	14.79	13.99	19.8533	14.9167	-0.490445	1.55e-08	7.09e-07	down	RAPGEF2	8225	Rap guanine nucleotide exchange factor 2 [Source:HGNC Symbol;Acc:HGNC:16854]	ENOG410XS6B(I:Lipid transport and metabolism)	ENOG410XS6B(acid binding protein)	K08018	RAPGEF2, PDZGEF1	map04010(MAPK signaling pathway); map04015(Rap1 signaling pathway); map04530(Tight junction)	PF00617.16(RasGEF:RasGEF domain); PF00618.17(RasGEF_N:RasGEF N-terminal motif); PF00788.20(RA:Ras association (RalGDS/AF-6) domain); PF00595.21(PDZ:PDZ domain (Also known as DHR or GLGF)); PF00027.26(cNMP_binding:Cyclic nucleotide-binding domain); PF13180.3(PDZ_2:PDZ domain)	GO:0005622(cellular_component:intracellular); GO:0005515(molecular_function:protein binding); GO:0007165(biological_process:signal transduction); GO:0005096(molecular_function:GTPase activator activity); GO:0005085(molecular_function:guanyl-nucleotide exchange factor activity); GO:0007264(biological_process:small GTPase mediated signal transduction); GO:0043547(biological_process:positive regulat…	NP_001338653.1(rap guanine nucleotide exchange factor 2 isoform 1 [Homo sapiens])	sp|Q9Y4G8|RPGF2_HUMAN(Rap guanine nucleotide exchange factor 2 OS=Homo sapiens OX=9606 GN=RAPGEF2 PE=1 SV=1)	9693
ENSG00000013588	8817	7684	7619	7138	6576	7216	116.83	104.08	97.82	99.26	91.44	95.18	106.243	95.2933	-0.254848	1.59e-08	7.26e-07	down	GPRC5A	7362	G protein-coupled receptor class C group 5 member A [Source:HGNC Symbol;Acc:HGNC:9836]	ENOG410YD51(U:Intracellular trafficking, secretion, and vesicular transport)	ENOG410YD51(G protein-coupled receptor family C group 5 member)	K08468	GPRC5A		PF00003.19(7tm_3:7 transmembrane sweet-taste receptor of 3 GCPR)	GO:0004930(molecular_function:G-protein coupled receptor activity); GO:0043231(cellular_component:intracellular membrane-bounded organelle); GO:0016021(cellular_component:integral component of membrane); GO:0030659(cellular_component:cytoplasmic vesicle membrane); GO:0007175(biological_process:negative regulation of epidermal growth factor-activated receptor activity); GO:0005515(molecular_functi…	NP_003970.1(retinoic acid-induced protein 3 [Homo sapiens])	sp|Q8NFJ5|RAI3_HUMAN(Retinoic acid-induced protein 3 OS=Homo sapiens OX=9606 GN=GPRC5A PE=1 SV=2)	9052
ENSG00000130988	642	649	645	420	393	393	24.89	28.28	28.14	18.15	16.66	15.74	27.1033	16.85	-0.735572	1.7e-08	7.72e-07	down	RGN	2168	regucalcin [Source:HGNC Symbol;Acc:HGNC:9989]	COG3386(G:Carbohydrate transport and metabolism)	COG3386(SMP-30 gluconolaconase LRE domain protein)	K01053	E3.1.1.17, gnl, RGN	map00030(Pentose phosphate pathway); map00053(Ascorbate and aldarate metabolism); map00930(Caprolactam degradation)	PF08450.9(SGL:SMP-30/Gluconolaconase/LRE-like region)	GO:0032515(biological_process:negative regulation of phosphoprotein phosphatase activity); GO:0010922(biological_process:positive regulation of phosphatase activity); GO:0050680(biological_process:negative regulation of epithelial cell proliferation); GO:1901896(biological_process:positive regulation of calcium-transporting ATPase activity); GO:0050848(biological_process:regulation of calcium-med…	NP_004674.1(regucalcin isoform 1 [Homo sapiens])	sp|Q15493|RGN_HUMAN(Regucalcin OS=Homo sapiens OX=9606 GN=RGN PE=1 SV=1)	9104
ENSG00000073756	209	153	184	39	59	54	2.5	1.99	2.4	0.47	0.77	1.1	2.29667	0.78	-1.88745	1.7e-08	7.72e-07	down	PTGS2	4510	prostaglandin-endoperoxide synthase 2 [Source:HGNC Symbol;Acc:HGNC:9605]	ENOG410XPZ3(S:Function unknown)	ENOG410XPZ3(PARK2 co-regulated)	K11987	PTGS2, COX2	map00590(Arachidonic acid metabolism); map04064(NF-kappa B signaling pathway); map04370(VEGF signaling pathway); map04625(C-type lectin receptor signaling pathway); map04657(IL-17 signaling pathway); map04668(TNF signaling pathway); map04723(Retrograde endocannabinoid signaling); map04726(Serotonergic synapse); map04913(Ovarian steroidogenesis); map04921(Oxytocin signaling pathway); map04923(Regu…	PF03098.12(An_peroxidase:Animal haem peroxidase); PF00008.24(EGF:EGF-like domain)	GO:0035633(biological_process:maintenance of permeability of blood-brain barrier); GO:0051384(biological_process:response to glucocorticoid); GO:0005783(cellular_component:endoplasmic reticulum); GO:0008285(biological_process:negative regulation of cell proliferation); GO:0042493(biological_process:response to drug); GO:0071260(biological_process:cellular response to mechanical stimulus); GO:0090…	NP_000954.1(prostaglandin G/H synthase 2 precursor [Homo sapiens])	sp|P35354|PGH2_HUMAN(Prostaglandin G/H synthase 2 OS=Homo sapiens OX=9606 GN=PTGS2 PE=1 SV=2)	5743
ENSG00000240849	2035.09	1737.98	1791.71	1510	1315.21	1485.86	53.38	48.92	50.64	38.82	36.01	38.55	50.98	37.7933	-0.419078	1.7e-08	7.74e-07	down	TMEM189	7703	transmembrane protein 189 [Source:HGNC Symbol;Acc:HGNC:16735]	ENOG410XRWR(S:Function unknown)	ENOG410XRWR(ubiquitin-conjugating enzyme)	K20656	TMEM189		PF10520.6(TMEM189_B_dmain:B domain of TMEM189, localisation domain)	GO:0005737(cellular_component:cytoplasm); GO:0031625(molecular_function:ubiquitin protein ligase binding); GO:0016021(cellular_component:integral component of membrane); GO:0005789(cellular_component:endoplasmic reticulum membrane); GO:0016567(biological_process:protein ubiquitination); GO:0016020(cellular_component:membrane); GO:0016021(cellular_component:integral component of membrane); GO:0005…	A5PLL7.3(RecName: Full=Transmembrane protein 189)	sp|A5PLL7|TM189_HUMAN(Transmembrane protein 189 OS=Homo sapiens OX=9606 GN=TMEM189 PE=1 SV=3)	387521
ENSG00000119917	453	413	416	835	779.08	698	10.74	10.72	10.84	20.16	20.16	17.1	10.7667	19.14	0.800636	1.76e-08	7.94e-07	up	IFIT3	2455	interferon induced protein with tetratricopeptide repeats 3 [Source:HGNC Symbol;Acc:HGNC:5411]	COG0457(S:Function unknown)	COG0457(repeat-containing protein)				PF07719.14(TPR_2:Tetratricopeptide repeat); PF13181.3(TPR_8:Tetratricopeptide repeat); PF14559.3(TPR_19:Tetratricopeptide repeat); PF00515.25(TPR_1:Tetratricopeptide repeat); PF13424.3(TPR_12:Tetratricopeptide repeat); PF13414.3(TPR_11:TPR repeat); PF13428.3(TPR_14:Tetratricopeptide repeat); PF13176.3(TPR_7:Tetratricopeptide repeat); PF12569.5(NARP1:NMDA receptor-regulated protein 1); PF10345.6(C…	GO:0008285(biological_process:negative regulation of cell proliferation); GO:0051607(biological_process:defense response to virus); GO:0060337(biological_process:type I interferon signaling pathway); GO:0009615(biological_process:response to virus); GO:0005829(cellular_component:cytosol); GO:0005739(cellular_component:mitochondrion); GO:0043066(biological_process:negative regulation of apoptotic …	NP_001540.2(interferon-induced protein with tetratricopeptide repeats 3 isoform a [Homo sapiens])	sp|O14879|IFIT3_HUMAN(Interferon-induced protein with tetratricopeptide repeats 3 OS=Homo sapiens OX=9606 GN=IFIT3 PE=1 SV=1)	3437
[truncated: 1,120 more rows]
